# Supplementary material for: 1-Benzoyl-c-3,t-3-dimethyl-r-2,c-6-diphenyl­piperidin-4-one
Source: Acta Crystallogr Sect E Struct Rep Online. 2009 Jul 25;65(Pt 8):o1975. doi: 10.1107/S1600536809028037 (PMC2977502; doi:10.1107/S1600536809028037)
Supplement: Supplementary file 2 [file e-65-o1975-Isup2.hkl]

#
# h,k,l, Fc-squared, Fo-squared, sigma(Fo-squared) and status flag
#
data_I
_shelx_title ' B3DMPO in P2(1)/c'
_shelx_refln_list_code          4
_shelx_F_calc_maximum      162.96
_exptl_crystal_F_000       816.00
_reflns_d_resolution_high  0.7015
 
loop_
 _symmetry_equiv_pos_as_xyz
 'x, y, z'
 '-x, y+1/2, -z+1/2'
 '-x, -y, -z'
 'x, -y-1/2, z-1/2'
 
_cell_length_a    10.8540
_cell_length_b    17.8050
_cell_length_c    10.8853
_cell_angle_alpha  90.000
_cell_angle_beta   94.987
_cell_angle_gamma  90.000
 
_shelx_F_squared_multiplier     1.000
 
loop_
 _refln_index_h
 _refln_index_k
 _refln_index_l
 _refln_F_squared_calc
 _refln_F_squared_meas
 _refln_F_squared_sigma
 _refln_observed_status
   1   0   0     2678.48      946.23     22.90 o
   2   0   0       78.76       53.99      1.71 o
   3   0   0      528.70      522.15      8.65 o
   4   0   0     5596.31     5931.24     79.32 o
   5   0   0      845.43      951.62     14.82 o
   6   0   0      690.82      760.09     12.58 o
   7   0   0      211.08      201.97      7.00 o
   8   0   0       61.51       46.96      7.15 o
   9   0   0      471.71      496.66     24.01 o
  10   0   0       49.16       36.86      6.93 o
  11   0   0       34.07       31.07      6.91 o
  12   0   0      172.44      160.11     12.60 o
  13   0   0        1.54       -5.04      5.04 o
  14   0   0       38.27       47.63      9.32 o
  15   0   0        3.42       -0.73      6.35 o
   1   1   0     5820.08     3725.40    101.30 o
   2   1   0     3108.03     3056.68     24.00 o
   3   1   0      771.58      759.64      7.27 o
   4   1   0      126.65      124.00      2.59 o
   5   1   0     5647.63     6133.84     71.70 o
   6   1   0       25.76       26.91      2.12 o
   7   1   0        5.61        3.06      2.71 o
   8   1   0        0.28       -1.10      1.10 o
   9   1   0      251.37      226.68      7.33 o
  10   1   0        0.10        3.99      3.47 o
  11   1   0        1.50        2.83      3.34 o
  12   1   0        7.66        2.67      3.49 o
  13   1   0        6.27       12.78      4.39 o
  14   1   0        1.46       -2.05      4.13 o
  15   1   0        2.78        2.18      4.75 o
   0   2   0     3887.39     3289.77    195.05 o
   1   2   0     1368.52     1420.28     12.99 o
   2   2   0      183.35      163.76      2.16 o
   3   2   0      939.91      974.14     10.47 o
   4   2   0       25.43       23.03      1.15 o
   5   2   0      302.85      292.10      4.82 o
   6   2   0       32.03       26.86      2.08 o
   7   2   0       19.89       17.63      2.10 o
   8   2   0     1385.22     1348.43     19.75 o
   9   2   0        6.26        6.92      1.73 o
  10   2   0      110.43      127.13      7.67 o
  11   2   0       79.26       76.77      6.84 o
  12   2   0       56.77       40.57      5.62 o
  13   2   0        1.15        7.19      4.01 o
  14   2   0       10.58       22.32      8.02 o
  15   2   0       10.61        1.92      5.12 o
   1   3   0      903.78      931.51     10.56 o
   2   3   0      462.46      439.16      4.50 o
   3   3   0     2537.68     2543.77     21.73 o
   4   3   0      792.69      843.17      8.31 o
   5   3   0     1547.41     1618.30     17.51 o
   6   3   0      171.69      203.56      4.18 o
   7   3   0      155.71      178.16      5.44 o
   8   3   0       13.21        6.55      2.49 o
   9   3   0      388.10      373.58      8.70 o
  10   3   0      390.67      389.83     13.02 o
  11   3   0       58.84       58.90      7.65 o
  12   3   0        0.70        1.57      3.37 o
  13   3   0       30.42       30.80      5.61 o
  14   3   0        8.36       10.02      5.24 o
  15   3   0       12.30        9.95      7.44 o
   0   4   0     1793.24     1688.47     31.03 o
   1   4   0      100.86      126.98      3.18 o
   2   4   0       81.67       74.48      3.10 o
   3   4   0      900.17      892.34      9.24 o
   4   4   0      587.48      633.22      7.98 o
   5   4   0      122.79      138.22      2.64 o
   6   4   0       30.90       28.95      2.26 o
   7   4   0        8.46        8.98      1.58 o
   8   4   0        7.57        8.51      2.20 o
   9   4   0        9.70        4.80      2.73 o
  10   4   0       40.83       41.47      5.17 o
  11   4   0        3.93        6.55      3.68 o
  12   4   0       15.97        9.33      4.13 o
  13   4   0        0.58        0.27      6.74 o
  14   4   0        6.16       10.79      8.17 o
  15   4   0        2.01        0.78      7.05 o
   1   5   0     4819.66     4749.46     55.46 o
   2   5   0       77.70       67.27      2.06 o
   3   5   0        0.10        0.58      0.77 o
   4   5   0     1878.32     1960.46     20.55 o
   5   5   0        2.71        0.57      1.10 o
   6   5   0       74.73       83.96      3.21 o
   7   5   0        0.21       -0.54      1.33 o
   8   5   0       25.90       27.37      2.31 o
   9   5   0       46.49       37.65      3.96 o
  10   5   0       58.33       58.10      5.68 o
  11   5   0        2.45        1.34      3.49 o
  12   5   0       11.55       11.21      4.33 o
  13   5   0        1.19        3.34      4.06 o
  14   5   0        0.37        3.16      4.62 o
  15   5   0       20.37       13.89      8.49 o
   0   6   0     7628.72     7639.71    124.83 o
   1   6   0       36.24       24.59      1.63 o
   2   6   0      210.90      232.02      4.19 o
   3   6   0     2690.00     2743.92     30.36 o
   4   6   0     3999.24     4503.15     40.74 o
   5   6   0      319.71      373.57      6.62 o
   6   6   0       92.19      101.40      2.77 o
   7   6   0      183.77      192.23      5.17 o
   8   6   0       28.39       27.83      3.31 o
   9   6   0       77.81       84.09      4.61 o
  10   6   0       22.64       17.19      3.60 o
  11   6   0        7.52        5.71      3.67 o
  12   6   0        9.67        7.35      4.30 o
  13   6   0        0.04       -0.14      6.39 o
  14   6   0       19.53       19.33      5.47 o
   1   7   0     1885.61     1995.39     25.09 o
   2   7   0       17.16       14.37      1.42 o
   3   7   0     1828.29     1869.75     21.71 o
   4   7   0      356.72      378.23      6.55 o
   5   7   0       18.09        9.90      1.62 o
   6   7   0       30.15       24.69      2.19 o
   7   7   0      181.21      186.04      4.03 o
   8   7   0      156.43      169.98      5.30 o
   9   7   0      245.29      210.95      6.78 o
  10   7   0        7.23        2.59      2.54 o
  11   7   0       11.87       10.28      4.69 o
  12   7   0        3.86       -2.56      4.77 o
  13   7   0       39.69       48.01     13.74 o
  14   7   0       18.41       23.66      7.55 o
   0   8   0     7053.27     7321.76    120.77 o
   1   8   0      439.79      456.71      7.85 o
   2   8   0       37.13       31.87      1.76 o
   3   8   0       37.73       29.63      2.58 o
   4   8   0     1152.79     1164.64     15.10 o
   5   8   0       68.13       72.76      3.08 o
   6   8   0      164.70      157.21      4.60 o
   7   8   0      222.12      205.51      5.99 o
   8   8   0       72.84       78.38      3.96 o
   9   8   0        6.80       -0.76      2.57 o
  10   8   0       14.60       17.23      3.29 o
  11   8   0        9.70        9.03      3.63 o
  12   8   0        0.14       -3.53      3.53 o
  13   8   0        6.06       13.47      5.45 o
  14   8   0       10.38       16.25      5.48 o
   1   9   0      350.67      343.91      6.74 o
   2   9   0       53.37       69.72      2.55 o
   3   9   0       48.58       45.88      2.39 o
   4   9   0       21.62       13.99      1.97 o
   5   9   0      384.66      344.15      6.82 o
   6   9   0       22.71       24.76      2.44 o
   7   9   0        0.23       -1.61      1.61 o
   8   9   0       48.58       54.77      4.07 o
   9   9   0       70.09       84.21      4.95 o
  10   9   0        5.85        5.80      2.73 o
  11   9   0       27.77       26.32      3.84 o
  12   9   0       47.79       57.02      6.84 o
  13   9   0        7.51        7.74      5.15 o
  14   9   0        3.68        3.38      8.05 o
   0  10   0       72.59       79.22      4.73 o
   1  10   0     1441.80     1605.91     21.77 o
   2  10   0      501.99      493.37      7.31 o
   3  10   0      176.70      164.75      3.95 o
   4  10   0        0.08        2.32      1.53 o
   5  10   0        9.11       13.33      2.51 o
   6  10   0       76.71       71.58      3.55 o
   7  10   0       74.25       74.35      3.84 o
   8  10   0      478.54      483.05     10.90 o
   9  10   0       36.09       38.01      3.92 o
  10  10   0        2.16        9.36      2.99 o
  11  10   0       11.17       14.37      3.36 o
  12  10   0        0.88        1.71      3.70 o
  13  10   0        7.92        3.12      4.76 o
  14  10   0        0.75       -0.32      7.66 o
   1  11   0      105.08      108.77      4.32 o
   2  11   0      116.33      108.89      3.34 o
   3  11   0       80.86       87.04      3.13 o
   4  11   0      281.07      283.32      7.39 o
   5  11   0       86.69       92.23      3.83 o
   6  11   0       53.30       44.43      3.11 o
   7  11   0      131.98      143.02      5.78 o
   8  11   0       92.99       97.49      5.19 o
   9  11   0       38.39       43.79      4.13 o
  10  11   0        9.83        6.13      2.96 o
  11  11   0       16.05       11.45      3.38 o
  12  11   0       22.50       31.07      5.18 o
  13  11   0        3.74        5.03      5.27 o
   0  12   0      227.78      225.90      8.43 o
   1  12   0       41.18       46.34      3.31 o
   2  12   0       16.12       12.78      1.80 o
   3  12   0       44.96       49.55      2.95 o
   4  12   0      255.07      250.73      5.51 o
   5  12   0       23.51       25.70      2.72 o
   6  12   0        8.88       14.42      2.78 o
   7  12   0        2.54       -0.18      2.27 o
   8  12   0       17.35       10.74      3.04 o
   9  12   0       50.78       51.66      4.55 o
  10  12   0        4.24        5.55      3.06 o
  11  12   0       15.32       16.71      3.65 o
  12  12   0        7.30        5.82      4.05 o
  13  12   0        1.86       -0.55      4.92 o
   1  13   0       45.54       49.37      3.32 o
   2  13   0       22.75       20.25      2.10 o
   3  13   0      144.69      140.98      4.47 o
   4  13   0       70.01       67.37      4.33 o
   5  13   0      256.19      233.15      7.07 o
   6  13   0       97.12       85.40      4.80 o
   7  13   0       11.06        7.21      2.79 o
   8  13   0      238.03      219.66      7.67 o
   9  13   0        2.61        0.66      2.55 o
  10  13   0        0.64       -3.47      3.75 o
  11  13   0        6.06        4.53      3.49 o
  12  13   0       32.97       51.07      6.30 o
  13  13   0       40.95       65.78     12.53 o
   0  14   0        0.07       -2.58      2.58 o
   1  14   0        9.98        8.27      2.37 o
   2  14   0       56.26       56.45      2.99 o
   3  14   0       16.90       16.57      2.28 o
   4  14   0        0.35        3.77      2.21 o
   5  14   0        3.00        4.39      2.30 o
   6  14   0        0.18        1.12      2.40 o
   7  14   0       23.41       16.07      3.26 o
   8  14   0        0.04       -0.17      2.67 o
   9  14   0        1.18       -2.55      2.55 o
  10  14   0        3.58        1.74      3.14 o
  11  14   0        3.38       -1.87      3.04 o
  12  14   0        0.52        5.76      4.54 o
   1  15   0      126.11      111.99      7.98 o
   2  15   0        6.38        4.96      2.96 o
   3  15   0       68.89       66.66      6.45 o
   4  15   0        5.58        3.27      2.34 o
   5  15   0       69.59       60.73      3.98 o
   6  15   0       95.50       91.39      4.78 o
   7  15   0       58.14       54.51      4.66 o
   8  15   0        9.67       10.55      3.24 o
   9  15   0       16.11        9.92      3.97 o
  10  15   0        2.63        0.57      3.13 o
  11  15   0       23.73       25.09      4.47 o
  12  15   0        3.02        5.84      4.64 o
   0  16   0      286.44      295.15     11.42 o
   1  16   0       52.44       58.49      3.79 o
   2  16   0       67.54       54.99      3.77 o
   3  16   0      636.69      631.64     13.00 o
   4  16   0       74.77       79.27      4.45 o
   5  16   0        5.91        8.65      2.61 o
   6  16   0      107.12      106.28      5.23 o
   7  16   0       47.49       46.06      6.94 o
   8  16   0        9.25        6.58      3.40 o
   9  16   0        9.94        6.32      3.22 o
  10  16   0        0.32        3.74      3.34 o
  11  16   0        0.00       -1.43      4.00 o
   1  17   0        0.04       -0.74      2.15 o
   2  17   0      100.45      117.22     11.60 o
   3  17   0       83.31       78.11      4.49 o
   4  17   0        2.76        0.92      2.34 o
   5  17   0       28.37       26.32      3.45 o
   6  17   0       14.83       15.08      3.21 o
   7  17   0       33.91       33.53      3.94 o
   8  17   0        6.50       12.78      3.23 o
   9  17   0        2.93        4.49      3.31 o
  10  17   0        1.99        4.53      4.37 o
  11  17   0        1.15       -4.33      4.33 o
   0  18   0       24.06       14.63      3.90 o
   1  18   0        0.08       -2.26      2.83 o
   2  18   0       40.93       50.01      4.02 o
   3  18   0        2.71        3.15      2.54 o
   4  18   0       57.62       63.48      6.85 o
   5  18   0       26.08       19.91      3.24 o
   6  18   0       28.14       23.56      3.69 o
   7  18   0        0.92        1.00      2.74 o
   8  18   0       80.20       83.03      5.55 o
   9  18   0        0.01       -0.99      2.84 o
  10  18   0        3.60        2.66      3.29 o
   1  19   0        1.89        1.28      2.51 o
   2  19   0        6.88        8.25      2.80 o
   3  19   0       12.79       12.58      3.09 o
   4  19   0       15.72        9.95      3.01 o
   5  19   0        5.30        3.68      2.77 o
   6  19   0        4.95        4.78      2.94 o
   7  19   0        1.57        6.51      3.16 o
   8  19   0       54.72       67.68      5.33 o
   9  19   0        6.00        3.57      3.40 o
  10  19   0       26.00       28.11      4.62 o
   0  20   0        1.98       -0.91      3.30 o
   1  20   0       16.87       15.11      3.22 o
   2  20   0        1.62       -2.44      2.51 o
   3  20   0       44.74       46.16      4.93 o
   4  20   0        3.34       -1.62      2.61 o
   5  20   0       71.27       76.92      5.23 o
   6  20   0        2.05       -1.05      2.92 o
   7  20   0       12.48       20.48      3.88 o
   8  20   0        0.06       -0.36      3.10 o
   9  20   0        2.39        1.61      3.44 o
   1  21   0       26.31       26.37      3.55 o
   2  21   0        2.81       -1.42      2.75 o
   3  21   0       11.15        7.30      3.15 o
   4  21   0        0.17        0.32      2.78 o
   5  21   0       19.98       25.63      4.11 o
   6  21   0        3.35        0.65      3.14 o
   7  21   0        0.81        0.82      3.50 o
   8  21   0        0.56        0.34      3.24 o
   0  22   0       15.45       16.82      5.84 o
   1  22   0        2.44        0.84      2.68 o
   2  22   0       11.21        8.44      2.96 o
   3  22   0        0.82       -3.22      3.22 o
   4  22   0       30.53       30.69      4.25 o
   5  22   0        5.17        6.63      3.47 o
   6  22   0        6.72        5.07      3.47 o
   7  22   0        8.14       10.51      3.68 o
   1  23   0        1.61       -2.62      2.62 o
   2  23   0        0.41       -1.15      2.65 o
   3  23   0        8.09        9.87      3.56 o
   4  23   0        5.02        7.82      3.47 o
   5  23   0        0.71        0.91      3.49 o
   6  23   0        1.66       -3.26      3.26 o
   0  24   0        6.22        7.71      4.71 o
   1  24   0        3.89        3.50      3.85 o
   2  24   0       10.72        7.79      3.48 o
   3  24   0        1.34        0.97      4.12 o
   4  24   0       12.64       14.98      4.76 o
   5  24   0        7.94        5.40      4.64 o
   1  25   0        4.41        8.55      3.59 o
   2  25   0        0.96       -2.78      3.12 o
 -14   1   1        0.05        0.57      4.30 o
 -13   1   1        5.19        6.13      4.06 o
 -12   1   1        1.75       -1.70      3.31 o
 -11   1   1        0.80        3.97      3.47 o
 -10   1   1      393.18      371.17     10.43 o
  -9   1   1      156.89      163.90      4.80 o
  -8   1   1      162.64      153.81      5.28 o
  -7   1   1       95.66       97.22      2.58 o
  -6   1   1      276.45      291.28      4.44 o
  -5   1   1     1429.45     1610.06     15.49 o
  -4   1   1      591.93      604.50      7.07 o
  -3   1   1     6637.96     6728.25     52.22 o
  -2   1   1     8657.08     9047.72     66.67 o
  -1   1   1     1097.24     1100.53     13.41 o
   0   1   1      119.91       84.63      2.64 o
   1   1   1     7132.18     7403.25     57.62 o
   2   1   1     5182.61     5229.34     43.36 o
   3   1   1      106.83      109.34      2.00 o
   4   1   1      410.43      463.35      6.10 o
   5   1   1      629.46      581.11      8.28 o
   6   1   1      243.87      240.67      6.28 o
   7   1   1       32.02       29.22      2.59 o
   8   1   1      279.69      270.14      6.86 o
   9   1   1       24.78       21.64      4.03 o
  10   1   1      529.32      551.55     16.00 o
  11   1   1       58.43       53.11      5.69 o
  12   1   1        2.20        2.97      3.75 o
  13   1   1        1.91        3.34      4.23 o
  14   1   1        5.43        5.40      7.71 o
  15   1   1        0.87        1.33      4.72 o
 -14   2   1       34.62       38.81      6.41 o
 -13   2   1        2.88        9.47      8.43 o
 -12   2   1        1.53        0.04      2.99 o
 -11   2   1       97.99       90.31     11.75 o
 -10   2   1      603.84      535.68     15.21 o
  -9   2   1       86.00       90.60      3.38 o
  -8   2   1       13.69        9.54      1.57 o
  -7   2   1      491.50      485.60      8.06 o
  -6   2   1     2340.61     2484.87     28.03 o
  -5   2   1        8.19        8.80      1.21 o
  -4   2   1     1188.13     1256.21     12.24 o
  -3   2   1      865.22      946.80      8.67 o
  -2   2   1     4178.30     4276.17     33.12 o
  -1   2   1     1429.78     1411.03     13.73 o
   0   2   1    15011.93    15957.58    140.27 o
   1   2   1      705.17      738.73      7.63 o
   2   2   1     3064.90     3108.78     33.06 o
   3   2   1      115.17      112.89      1.88 o
   4   2   1      489.56      483.25      5.57 o
   5   2   1      373.41      369.10      5.32 o
   6   2   1       29.87       47.96      2.65 o
   7   2   1       57.63       74.83      4.51 o
   8   2   1        0.61       -0.08      1.78 o
   9   2   1       57.27       61.69      5.55 o
  10   2   1        2.59        0.72      3.53 o
  11   2   1        7.50       10.72      3.65 o
  12   2   1        0.04       -1.66      3.98 o
  13   2   1        6.97        5.77      5.33 o
  14   2   1        0.04        7.51      6.82 o
  15   2   1        5.87       14.53      9.16 o
 -14   3   1        4.61        0.61      4.45 o
 -13   3   1        0.05       -5.26      5.41 o
 -12   3   1        4.71       10.55      3.98 o
 -11   3   1       16.63       10.60      3.81 o
 -10   3   1       38.09       32.19      3.09 o
  -9   3   1       82.14       65.37      3.06 o
  -8   3   1       70.78       73.84      3.32 o
  -7   3   1      298.77      338.39      6.46 o
  -6   3   1      283.51      271.28      4.84 o
  -5   3   1     2564.78     2952.59     27.26 o
  -4   3   1       10.53        8.33      1.19 o
  -3   3   1     6248.82     6453.01     61.21 o
  -2   3   1     8601.46     8708.20     81.89 o
  -1   3   1    26554.82    29210.11    335.37 o
   0   3   1     2404.32     2364.64     24.87 o
   1   3   1      436.17      378.84      4.18 o
   2   3   1    10751.07    11182.69    115.11 o
   3   3   1     1329.61     1329.09     14.11 o
   4   3   1       44.43       35.21      1.43 o
   5   3   1      772.18      878.30      9.23 o
   6   3   1       64.19       59.27      2.45 o
   7   3   1      151.46      146.10      4.73 o
   8   3   1        1.00        2.84      1.87 o
   9   3   1        0.18       -0.46      2.94 o
  10   3   1       76.84       73.28      7.48 o
  11   3   1       13.04        9.81      4.65 o
  12   3   1       24.09       31.93      5.26 o
  13   3   1        0.49       -2.49      3.52 o
  14   3   1       34.06       36.82      6.48 o
  15   3   1       25.61       44.11      7.43 o
 -14   4   1       15.72       31.19      8.76 o
 -13   4   1        1.48        0.44      3.94 o
 -12   4   1        8.43        9.29      3.80 o
 -11   4   1       27.75       26.53      5.74 o
 -10   4   1       83.65       62.50      3.98 o
  -9   4   1      211.37      193.02      5.57 o
  -8   4   1       66.35       74.47      4.15 o
  -7   4   1        8.95        7.62      1.55 o
  -6   4   1       20.31       21.59      1.45 o
  -5   4   1      327.74      361.34      4.91 o
  -4   4   1      153.94      160.74      2.80 o
  -3   4   1     2379.88     2458.22     30.03 o
  -2   4   1        2.76        4.31      0.76 o
  -1   4   1     2178.23     2198.68     30.34 o
   0   4   1      211.96      184.59      2.76 o
   1   4   1     2712.46     2711.04     26.39 o
   2   4   1     1448.37     1478.78     15.23 o
   3   4   1     3151.53     3362.67     33.10 o
   4   4   1     1481.90     1691.75     16.67 o
   5   4   1      626.05      636.54      7.87 o
   6   4   1      484.97      483.63      8.69 o
   7   4   1        0.41        0.66      1.32 o
   8   4   1        5.58        7.86      2.25 o
   9   4   1        7.44       11.60      5.97 o
  10   4   1       44.16       39.72      9.13 o
  11   4   1        0.53       -2.80      3.05 o
  12   4   1       64.04       74.28      6.86 o
  13   4   1       11.79       15.54      4.80 o
  14   4   1        2.21        3.60      4.59 o
  15   4   1        6.20        9.46      5.55 o
 -14   5   1       35.02       37.54      9.05 o
 -13   5   1        0.11       -1.18      3.79 o
 -12   5   1        7.43       11.60      5.05 o
 -11   5   1        0.31       -2.98      2.98 o
 -10   5   1        3.34       -0.02      3.40 o
  -9   5   1      147.88      152.66      5.16 o
  -8   5   1      267.98      270.00      5.69 o
  -7   5   1      176.55      179.11      3.49 o
  -6   5   1       73.65       77.06      2.31 o
  -5   5   1      495.51      529.84      7.30 o
  -4   5   1       79.46       75.46      2.75 o
  -3   5   1       77.54       82.24      2.36 o
  -2   5   1       13.68       10.60      1.01 o
  -1   5   1     5873.86     5983.14     69.29 o
   0   5   1     3911.65     4072.40     43.09 o
   1   5   1     4612.46     4632.61     44.49 o
   2   5   1      521.91      486.78      6.22 o
   3   5   1      920.98      897.65     10.40 o
   4   5   1      330.88      301.71      4.61 o
   5   5   1      372.32      351.61      5.83 o
   6   5   1       90.38       72.45      3.17 o
   7   5   1      361.69      360.70      7.24 o
   8   5   1       45.31       47.19      3.12 o
   9   5   1      236.88      206.29      9.09 o
  10   5   1       14.57       13.24      4.33 o
  11   5   1        0.01       -2.98      2.98 o
  12   5   1        0.50        1.06      3.86 o
  13   5   1        8.58       14.50      5.10 o
  14   5   1        2.63        9.21      4.82 o
 -14   6   1        0.58        1.24      6.59 o
 -13   6   1        0.22       -3.62      3.71 o
 -12   6   1        0.10       -0.25      3.84 o
 -11   6   1       11.66        5.13      3.51 o
 -10   6   1       75.66       74.19      6.47 o
  -9   6   1       55.70       59.71      5.06 o
  -8   6   1       74.93       74.65      3.57 o
  -7   6   1       23.99       23.42      1.68 o
  -6   6   1      215.05      247.96      5.36 o
  -5   6   1      269.69      289.44      5.54 o
  -4   6   1       93.78       99.90      2.96 o
  -3   6   1       72.50       87.79      2.02 o
  -2   6   1        3.12        3.45      0.89 o
  -1   6   1     3092.81     3115.94     37.32 o
   0   6   1      231.58      231.01      4.46 o
   1   6   1      448.00      456.40      5.98 o
   2   6   1     1554.63     1570.01     18.24 o
   3   6   1      243.20      222.19      4.03 o
   4   6   1      217.29      261.26      4.33 o
   5   6   1       35.70       41.63      2.24 o
   6   6   1       25.78       36.20      2.49 o
   7   6   1       60.06       58.77      3.20 o
   8   6   1      155.19      166.17      6.05 o
   9   6   1       25.67       28.03      3.35 o
  10   6   1      155.49      148.88     13.65 o
  11   6   1        1.37       -0.53      3.42 o
  12   6   1        8.44        5.94      4.14 o
  13   6   1        0.09        3.22      4.31 o
  14   6   1        2.05        9.55     10.51 o
 -14   7   1       12.09       22.48      8.27 o
 -13   7   1        4.01        4.85      4.46 o
 -12   7   1       19.96       34.64      7.57 o
 -11   7   1      106.15      108.00      7.42 o
 -10   7   1        7.17        9.66      2.75 o
  -9   7   1      167.74      156.31      5.23 o
  -8   7   1       70.14       61.99      3.40 o
  -7   7   1        0.24       -1.04      1.42 o
  -6   7   1      178.95      170.62      4.49 o
  -5   7   1      356.17      361.01      7.24 o
  -4   7   1      860.40      881.71     11.88 o
  -3   7   1      180.76      214.04      3.52 o
  -2   7   1      139.89      170.34      5.83 o
  -1   7   1      169.30      163.07      3.95 o
   0   7   1     4370.53     4515.87     53.42 o
   1   7   1       92.11       96.54      2.51 o
   2   7   1        7.75       10.37      1.36 o
   3   7   1      335.19      340.76      5.38 o
   4   7   1      822.42      842.81      9.75 o
   5   7   1      164.58      177.10      4.21 o
   6   7   1      178.92      201.26      5.11 o
   7   7   1      178.45      166.22      5.04 o
   8   7   1       13.74       11.43      2.61 o
   9   7   1       89.24       82.93      4.84 o
  10   7   1       12.37       12.24      3.06 o
  11   7   1        2.33        4.19      3.80 o
  12   7   1       14.75       13.58     10.81 o
  13   7   1       12.32       12.88      5.62 o
  14   7   1        0.01       -0.86      7.89 o
 -13   8   1       10.38       16.79      5.12 o
 -12   8   1        6.02        6.49      4.21 o
 -11   8   1      226.92      250.14     13.59 o
 -10   8   1        5.93        4.81      2.52 o
  -9   8   1        1.93        1.04      2.33 o
  -8   8   1      206.13      181.35      5.84 o
  -7   8   1        0.22       -0.16      1.50 o
  -6   8   1      117.37      119.26      6.72 o
  -5   8   1       20.27       20.45      2.07 o
  -4   8   1       25.60       26.19      3.42 o
  -3   8   1     1145.13     1115.63     12.49 o
  -2   8   1     1829.68     1924.67     24.73 o
  -1   8   1        5.77       12.06      2.88 o
   0   8   1      839.19      909.92     13.03 o
   1   8   1      672.81      783.36      9.57 o
   2   8   1       46.40       39.74      1.92 o
   3   8   1       71.82       87.02      3.00 o
   4   8   1       46.47       47.99      2.51 o
   5   8   1      250.98      255.75      5.21 o
   6   8   1      138.32      134.58      4.37 o
   7   8   1      137.31      142.27      4.77 o
   8   8   1        7.73        3.98      2.47 o
   9   8   1       35.09       38.66      4.18 o
  10   8   1       11.34       12.67      3.04 o
  11   8   1       10.67       10.33      5.90 o
  12   8   1       20.76       16.47      4.93 o
  13   8   1        6.15        9.86      9.30 o
  14   8   1        0.73       -1.53      4.89 o
 -13   9   1       19.51       14.67      7.76 o
 -12   9   1        7.97        7.25      4.02 o
 -11   9   1       27.57       34.76      4.69 o
 -10   9   1       26.04       31.26      3.75 o
  -9   9   1       46.13       36.93      4.11 o
  -8   9   1      118.45      108.66      4.47 o
  -7   9   1       41.68       49.11      3.10 o
  -6   9   1      107.75      113.29      4.23 o
  -5   9   1     1121.05     1139.31     15.28 o
  -4   9   1       89.43       92.23      3.69 o
  -3   9   1      426.79      470.79      6.48 o
  -2   9   1       59.42       67.98      3.01 o
  -1   9   1     2909.73     2949.58     36.55 o
   0   9   1       27.36       38.42      2.39 o
   1   9   1     1627.81     1694.60     19.94 o
   2   9   1       38.25       33.28      1.93 o
   3   9   1      248.05      238.82      5.13 o
   4   9   1        7.22        5.24      1.58 o
   5   9   1      104.24      111.65      3.57 o
   6   9   1       75.62       72.93      3.56 o
   7   9   1      128.35      140.50      5.53 o
   8   9   1        2.76        3.08      2.61 o
   9   9   1       38.71       40.11      4.73 o
  10   9   1        1.38       -2.69      2.69 o
  11   9   1       28.34       33.17      4.02 o
  12   9   1       12.90       14.56      5.03 o
  13   9   1        0.00       -0.94      4.58 o
  14   9   1        1.77        1.76      5.15 o
 -13  10   1        4.64        2.34      7.15 o
 -12  10   1        1.57        6.44      3.91 o
 -11  10   1       64.88       72.05      5.90 o
 -10  10   1      124.99      124.31      6.05 o
  -9  10   1       45.08       38.35      3.92 o
  -8  10   1        0.06       -0.46      2.27 o
  -7  10   1      447.15      432.87      9.79 o
  -6  10   1      132.22      128.33      4.35 o
  -5  10   1      146.12      143.41      4.40 o
  -4  10   1       45.74       39.66      2.49 o
  -3  10   1      341.60      326.71      4.90 o
  -2  10   1      968.02      953.86     14.36 o
  -1  10   1      247.13      303.18      6.48 o
   0  10   1      173.73      174.81      4.70 o
   1  10   1      153.74      146.04      5.13 o
   2  10   1       10.73        8.95      1.44 o
   3  10   1      144.95      140.25      3.72 o
   4  10   1      146.86      143.00      5.56 o
   5  10   1      308.29      307.33      6.64 o
   6  10   1      219.84      226.91      5.99 o
   7  10   1       94.25       69.03      4.33 o
   8  10   1      271.40      243.53      7.69 o
   9  10   1       42.88       45.72      5.08 o
  10  10   1       13.89        8.50      3.03 o
  11  10   1       58.69       66.88      6.23 o
  12  10   1        8.13        8.00      5.21 o
  13  10   1       15.29       22.83     12.42 o
  14  10   1        2.63       -2.45      5.06 o
 -13  11   1        2.62        3.57      6.11 o
 -12  11   1        3.96        5.44      3.83 o
 -11  11   1        0.05       -3.09      3.09 o
 -10  11   1        0.46        0.08      3.38 o
  -9  11   1       23.13       26.17      3.61 o
  -8  11   1       66.34       63.33      4.42 o
  -7  11   1        1.14       -0.15      1.98 o
  -6  11   1       18.70       12.38      2.93 o
  -5  11   1      216.00      218.99      5.56 o
  -4  11   1      156.30      149.19      4.42 o
  -3  11   1      807.47      824.30     13.94 o
  -2  11   1       13.08       20.17      2.59 o
  -1  11   1      194.20      172.64      5.01 o
   0  11   1      112.11      139.56      4.56 o
   1  11   1        6.43        8.41      1.58 o
   2  11   1        3.29        2.04      1.36 o
   3  11   1      465.89      438.66      7.28 o
   4  11   1      261.48      253.41      5.93 o
   5  11   1      120.04      107.82      4.18 o
   6  11   1      321.76      299.71      7.98 o
   7  11   1       27.23       37.06      3.75 o
   8  11   1        1.45       -2.07      2.29 o
   9  11   1       85.62       79.26      5.19 o
  10  11   1        0.02        1.21      2.73 o
  11  11   1        2.64        5.70      3.58 o
  12  11   1       17.36       20.75      4.11 o
  13  11   1       38.93       54.00      7.71 o
 -13  12   1        1.04       -0.45     11.35 o
 -12  12   1        0.34        5.05      3.95 o
 -11  12   1        0.05        2.57      3.50 o
 -10  12   1        4.28        4.21      2.94 o
  -9  12   1        6.70        3.14      2.65 o
  -8  12   1       34.39       32.38      3.64 o
  -7  12   1       78.04       68.31      4.37 o
  -6  12   1       22.94       21.35      2.65 o
  -5  12   1        0.71       -0.95      1.67 o
  -4  12   1       21.05       20.40      2.13 o
  -3  12   1        6.73        6.35      1.24 o
  -2  12   1       41.85       42.82      3.11 o
  -1  12   1      435.94      442.63      8.79 o
   0  12   1        6.83        6.59      1.98 o
   1  12   1       44.66       38.44      2.37 o
   2  12   1     1457.19     1436.69     17.04 o
   3  12   1      298.62      292.53      5.91 o
   4  12   1       14.68       13.34      2.30 o
   5  12   1      313.85      294.48      7.90 o
   6  12   1      207.50      206.13      6.89 o
   7  12   1       47.62       49.80      4.18 o
   8  12   1       58.46       65.03      5.95 o
   9  12   1        0.05       -0.75      2.54 o
  10  12   1       66.87       62.39      5.21 o
  11  12   1        2.02        2.91      2.99 o
  12  12   1        1.80        2.80      3.36 o
  13  12   1        0.30        7.30      5.54 o
 -13  13   1       15.19       29.56      7.35 o
 -12  13   1        0.15       -0.25      4.85 o
 -11  13   1        0.01       -3.33      3.43 o
 -10  13   1        7.07        3.30      3.05 o
  -9  13   1       40.77       39.13      4.23 o
  -8  13   1        0.83        4.70      2.65 o
  -7  13   1       13.38       20.14      4.17 o
  -6  13   1      227.14      236.30      7.32 o
  -5  13   1       37.68       40.69      3.12 o
  -4  13   1      504.28      507.62      8.46 o
  -3  13   1        6.69        5.26      1.30 o
  -2  13   1        1.62        3.40      2.00 o
  -1  13   1       29.51       30.58      2.88 o
   0  13   1       25.60       28.12      2.57 o
   1  13   1       11.39        7.27      1.75 o
   2  13   1       20.04       17.33      2.14 o
   3  13   1       26.29       36.81      2.65 o
   4  13   1      213.23      217.52      6.01 o
   5  13   1      666.32      671.67     13.16 o
   6  13   1       19.87       18.19      3.96 o
   7  13   1      135.85      114.48      5.68 o
   8  13   1        6.15        4.13      2.85 o
   9  13   1        3.20        4.04      2.93 o
  10  13   1        6.98        8.04      5.24 o
  11  13   1        2.00        8.71      3.40 o
  12  13   1       26.83       47.77      6.28 o
  13  13   1       11.01       19.29      6.17 o
 -12  14   1       11.36        3.01      7.30 o
 -11  14   1        5.65        5.46      4.04 o
 -10  14   1       12.13       11.39      6.05 o
  -9  14   1       59.29       65.22      6.13 o
  -8  14   1        1.78       -2.37      2.37 o
  -7  14   1      168.13      172.76      6.58 o
  -6  14   1       14.00       15.64      3.45 o
  -5  14   1       71.55       72.81      4.14 o
  -4  14   1      181.88      185.56      5.06 o
  -3  14   1      128.46      124.77      3.90 o
  -2  14   1        0.74        1.08      2.12 o
  -1  14   1      250.04      255.35      6.90 o
   0  14   1       57.15       59.22      3.44 o
   1  14   1       40.25       45.22      3.12 o
   2  14   1       17.25       15.14      2.45 o
   3  14   1       16.14       16.77      2.53 o
   4  14   1      122.18      116.44      7.90 o
   5  14   1      137.83      135.74      5.38 o
   6  14   1        9.90        8.07      2.87 o
   7  14   1      147.65      176.13      7.08 o
   8  14   1       23.98       20.32      3.69 o
   9  14   1        0.10        2.02      2.81 o
  10  14   1       16.02       16.34      3.81 o
  11  14   1        0.65       -0.69      3.24 o
  12  14   1        1.10        3.46      4.38 o
 -12  15   1        0.20        0.29      5.59 o
 -11  15   1       10.25        7.68      4.47 o
 -10  15   1        1.14        0.56      2.96 o
  -9  15   1       15.15       16.45      3.67 o
  -8  15   1       20.08       18.32      3.41 o
  -7  15   1       22.60       17.96      3.28 o
  -6  15   1        0.09       -1.38      2.26 o
  -5  15   1       12.11        7.60      2.42 o
  -4  15   1       73.22       68.94      3.99 o
  -3  15   1       14.40       13.78      3.19 o
  -2  15   1        6.38        4.32      2.10 o
  -1  15   1        5.50        2.05      2.23 o
   0  15   1        1.17        3.13      2.63 o
   1  15   1       11.70       13.09      2.46 o
   2  15   1      302.76      295.06      7.18 o
   3  15   1       62.04       53.16      4.47 o
   4  15   1      589.02      573.90     10.93 o
   5  15   1       64.97       68.03      4.49 o
   6  15   1       69.47       65.45      4.36 o
   7  15   1      247.70      242.93      8.36 o
   8  15   1       90.35      108.18      6.45 o
   9  15   1        8.98        2.00      2.98 o
  10  15   1        0.11       -2.72      3.16 o
  11  15   1       11.84        5.59      3.86 o
  12  15   1        3.08        1.82      7.28 o
 -11  16   1        0.95       -0.15      5.22 o
 -10  16   1       21.41       35.22      5.40 o
  -9  16   1        0.27        4.44      2.99 o
  -8  16   1       31.21       34.44      4.20 o
  -7  16   1        1.36        1.94      2.95 o
  -6  16   1        9.74        7.78      2.67 o
  -5  16   1      162.39      160.71      5.81 o
  -4  16   1      115.20      114.11      5.02 o
  -3  16   1       33.19       21.95      2.93 o
  -2  16   1        0.39        3.07      2.34 o
  -1  16   1      151.27      137.52      5.64 o
   0  16   1       11.15       15.64      2.69 o
   1  16   1      157.07      149.66      5.31 o
   2  16   1        1.25       -1.89      2.17 o
   3  16   1       27.56       29.16      3.28 o
   4  16   1      102.23      106.47      5.00 o
   5  16   1        0.51        0.05      2.50 o
   6  16   1       15.57       13.37      2.95 o
   7  16   1        0.85        1.04      2.40 o
   8  16   1        4.49        7.20      3.06 o
   9  16   1       66.76       75.33      5.93 o
  10  16   1        0.02       -0.32      3.34 o
  11  16   1       24.62       35.80      5.20 o
 -11  17   1       30.45       39.81     11.81 o
 -10  17   1       32.77       40.08      5.03 o
  -9  17   1        4.88        9.06      3.47 o
  -8  17   1        1.60        0.23      2.72 o
  -7  17   1        1.96        6.26      2.80 o
  -6  17   1       54.59       49.86      5.58 o
  -5  17   1        0.69        3.73      2.41 o
  -4  17   1        0.38       -2.23      2.23 o
  -3  17   1        0.00       -2.22      2.22 o
  -2  17   1       28.90       22.60      3.11 o
  -1  17   1       49.89       41.01      3.59 o
   0  17   1        6.60        5.80      2.47 o
   1  17   1       86.97       80.07      4.39 o
   2  17   1        6.45        3.12      3.20 o
   3  17   1       25.29       22.06      3.17 o
   4  17   1      113.43      106.30      6.84 o
   5  17   1       33.12       27.41      3.88 o
   6  17   1        1.13        1.56      2.55 o
   7  17   1        5.46        3.98      4.10 o
   8  17   1       32.35       47.15      4.56 o
   9  17   1       14.16       14.25      4.55 o
  10  17   1        3.01        3.88      3.67 o
  11  17   1       38.06       57.67      6.23 o
 -10  18   1       22.06       32.08      4.90 o
  -9  18   1        3.07       -0.35      2.91 o
  -8  18   1        9.97        9.26      3.15 o
  -7  18   1       16.79       17.09      4.53 o
  -6  18   1        3.84        5.42      2.92 o
  -5  18   1       95.98       93.93      5.15 o
  -4  18   1       17.03        9.95      2.86 o
  -3  18   1       23.72       16.64      3.04 o
  -2  18   1        2.87       -0.80      2.48 o
  -1  18   1       32.28       30.33      4.06 o
   0  18   1       86.25       92.70      6.13 o
   1  18   1      193.34      195.83      7.05 o
   2  18   1        0.09       -2.23      2.33 o
   3  18   1       54.91       57.90      4.30 o
   4  18   1       59.22       58.74      4.87 o
   5  18   1        4.09        4.63      2.73 o
   6  18   1       53.59       50.56      4.49 o
   7  18   1       23.73       30.87      3.94 o
   8  18   1        5.30        5.64      3.22 o
   9  18   1       18.30       20.65      3.94 o
  10  18   1       20.93       20.31      4.09 o
 -10  19   1        1.32        0.31      3.88 o
  -9  19   1        0.36        0.34      3.13 o
  -8  19   1       12.88       15.25      3.71 o
  -7  19   1       32.44       30.60      4.07 o
  -6  19   1        2.29        5.29      2.86 o
  -5  19   1        8.02        4.14      2.90 o
  -4  19   1       32.41       37.46      3.95 o
  -3  19   1       35.60       31.78      3.73 o
  -2  19   1        2.47        4.05      2.70 o
  -1  19   1        0.44        1.11      2.32 o
   0  19   1      103.43      105.83      5.34 o
   1  19   1        5.47        4.60      2.71 o
   2  19   1       12.52       15.58      3.09 o
   3  19   1        0.49        3.95      2.67 o
   4  19   1        0.70        0.87      2.64 o
   5  19   1       12.60        8.14      3.08 o
   6  19   1       25.74       27.08      3.83 o
   7  19   1        4.08        6.99      3.21 o
   8  19   1        8.50        8.07      5.10 o
   9  19   1       16.48       16.23      3.87 o
  10  19   1        0.84        3.64      3.51 o
  -9  20   1        4.75        3.89      3.98 o
  -8  20   1       16.12       14.59      3.71 o
  -7  20   1        5.79        8.25      3.39 o
  -6  20   1        1.56        3.48      3.12 o
  -5  20   1        2.27        2.22      2.78 o
  -4  20   1        9.58       10.56      3.12 o
  -3  20   1        7.42        8.86      3.01 o
  -2  20   1       59.33       48.19      4.00 o
  -1  20   1       44.26       50.42      4.08 o
   0  20   1       34.44       37.00      4.02 o
   1  20   1       30.75       29.56      3.86 o
   2  20   1       51.50       55.35      4.49 o
   3  20   1       35.78       33.02      3.97 o
   4  20   1       17.26       11.31      3.24 o
   5  20   1        1.05       -1.94      2.78 o
   6  20   1       21.42       24.67      3.85 o
   7  20   1        2.97        0.71      3.21 o
   8  20   1       10.27       11.15      3.59 o
   9  20   1        0.09        2.25      3.37 o
  -8  21   1        0.00        5.37      4.02 o
  -7  21   1        3.49        2.50      3.27 o
  -6  21   1       38.19       42.92      4.92 o
  -5  21   1        5.86        5.96      3.14 o
  -4  21   1       16.08       15.42      3.45 o
  -3  21   1        0.02       -2.29      2.29 o
  -2  21   1        4.89        1.78      2.63 o
  -1  21   1        0.95        0.81      2.52 o
   0  21   1        1.63       -2.79      2.79 o
   1  21   1       24.45       25.02      3.82 o
   2  21   1        9.09       11.46      3.26 o
   3  21   1       19.80       18.82      3.53 o
   4  21   1       11.96       11.50      3.51 o
   5  21   1       24.67       33.80      4.35 o
   6  21   1        3.73       -2.09      2.93 o
   7  21   1       10.33        5.44      3.63 o
   8  21   1        5.05        9.51      3.74 o
  -7  22   1        0.89        1.69      3.37 o
  -6  22   1        5.43        3.31      3.46 o
  -5  22   1       19.96       21.89      6.45 o
  -4  22   1       15.30       10.14      3.58 o
  -3  22   1        0.17        0.48      2.59 o
  -2  22   1        0.56       -0.65      2.62 o
  -1  22   1        2.97        4.73      2.78 o
   0  22   1       16.84       13.82      3.26 o
   1  22   1        0.45        0.06      2.91 o
   2  22   1        0.03       -1.18      2.79 o
   3  22   1        4.91        6.52      3.30 o
   4  22   1       11.95        6.00      3.44 o
   5  22   1       16.63       10.22      3.62 o
   6  22   1        0.12       -3.00      3.00 o
   7  22   1        0.10        0.99      3.27 o
  -6  23   1        0.92       -3.15      3.21 o
  -5  23   1       14.72       11.79      4.76 o
  -4  23   1        0.15        3.75      3.06 o
  -3  23   1        6.90        7.70      3.31 o
  -2  23   1       12.70       11.37      3.23 o
  -1  23   1       26.26       25.88      3.84 o
   0  23   1        4.86        1.34      3.87 o
   1  23   1        0.87        0.34      2.96 o
   2  23   1        8.82        6.86      3.75 o
   3  23   1        5.24        9.74      3.55 o
   4  23   1        7.46       10.36      3.61 o
   5  23   1        9.05       14.24      4.03 o
   6  23   1        0.12       -2.76      3.26 o
  -5  24   1       16.76        9.92      8.30 o
  -4  24   1       21.99       23.71      4.10 o
  -3  24   1        0.63       -2.94      2.94 o
  -2  24   1       10.09        7.40      3.43 o
  -1  24   1        3.59        2.12      3.10 o
   0  24   1       65.07       81.57      5.57 o
   1  24   1        1.03       -2.99      2.99 o
   2  24   1        0.00       -0.56      3.14 o
   3  24   1        1.53        5.08      3.48 o
   4  24   1       14.77       16.27      5.20 o
  -2  25   1        0.49       -0.19      3.59 o
  -1  25   1       18.47       34.80      4.53 o
   0  25   1        4.67       11.38      3.66 o
   1  25   1        9.40       22.52      4.15 o
   2  25   1        0.00        1.93      3.27 o
 -13   0   2       30.89       31.28      7.52 o
 -12   0   2        3.32        5.06      5.25 o
 -11   0   2      211.78      205.10     13.21 o
 -10   0   2      557.41      487.84     15.49 o
  -9   0   2      686.74      729.71     13.55 o
  -8   0   2       14.09       16.33      2.03 o
  -7   0   2      344.63      315.75      7.06 o
  -6   0   2     2331.54     2665.24     37.82 o
  -5   0   2     1967.39     2119.51     26.15 o
  -4   0   2     1445.53     1411.88     15.91 o
  -3   0   2      225.96      181.55      3.24 o
  -2   0   2    11874.65    12536.34    194.67 o
  -1   0   2      825.48      799.30     10.44 o
   0   0   2    11815.28    11902.96    138.92 o
   1   0   2      452.00      478.96      6.45 o
   2   0   2     4275.58     4209.93     43.87 o
   3   0   2     1246.37     1288.70     16.33 o
   4   0   2       10.85        5.11      1.70 o
   5   0   2        0.76       -0.10      0.80 o
   6   0   2       21.50       16.51      1.42 o
   7   0   2      449.62      488.78     17.18 o
   8   0   2       57.73       59.91      5.18 o
   9   0   2     1932.69     1773.82     50.93 o
  10   0   2      145.68      151.69     11.66 o
  11   0   2       81.88      115.98     10.80 o
  12   0   2        7.19       10.19      6.18 o
  13   0   2       21.94       20.73      7.74 o
  14   0   2       42.44       46.78     10.10 o
  15   0   2        7.45       10.48      7.74 o
 -13   1   2        4.86        3.34      8.10 o
 -12   1   2       43.50       47.84      5.56 o
 -11   1   2        4.58       16.60      4.27 o
 -10   1   2       26.08       22.94      3.10 o
  -9   1   2        4.64        3.46      1.29 o
  -8   1   2       31.94       36.22      2.21 o
  -7   1   2      270.71      251.39      4.38 o
  -6   1   2      331.27      425.33      5.55 o
  -5   1   2      350.55      355.59      3.96 o
  -4   1   2     4239.03     4501.25     37.43 o
  -3   1   2      601.97      598.51      6.13 o
  -2   1   2     1128.05     1128.71      9.40 o
  -1   1   2     7452.17     7570.43     54.32 o
   0   1   2      571.74      579.53      5.27 o
   1   1   2     1588.52     1647.44     13.31 o
   2   1   2      120.45      120.58      1.74 o
   3   1   2      557.48      582.53      5.59 o
   4   1   2      122.46      133.53      2.81 o
   5   1   2      118.84      125.81      4.59 o
   6   1   2       67.93       61.53      2.08 o
   7   1   2      612.11      585.10      7.55 o
   8   1   2      155.10      151.05      4.49 o
   9   1   2       54.75       53.80      5.81 o
  10   1   2        1.15        2.43      3.03 o
  11   1   2       43.09       44.72      9.23 o
  12   1   2        1.67        3.43      3.86 o
  13   1   2        1.86       -2.36      4.17 o
  14   1   2       53.96       67.34      7.73 o
  15   1   2        1.01       -5.59      8.00 o
 -13   2   2       19.29       19.27      6.47 o
 -12   2   2        3.19        0.11      3.87 o
 -11   2   2       21.92       17.39      4.33 o
 -10   2   2       31.51       33.98      2.85 o
  -9   2   2       37.47       44.47      2.66 o
  -8   2   2        0.32       -0.74      1.23 o
  -7   2   2      108.96      111.92      2.69 o
  -6   2   2     2486.68     2586.75     24.26 o
  -5   2   2     1218.07     1192.19     11.16 o
  -4   2   2      485.43      472.14      5.34 o
  -3   2   2     1052.62     1077.90      9.62 o
  -2   2   2     1941.63     1919.56     16.23 o
  -1   2   2     2817.48     2682.14     21.21 o
   0   2   2     2483.48     2668.87     21.00 o
   1   2   2    19461.35    20587.70    168.20 o
   2   2   2      129.57      127.81      2.18 o
   3   2   2     1965.80     1928.99     16.99 o
   4   2   2       10.00        6.39      1.08 o
   5   2   2      332.55      296.17      8.44 o
   6   2   2       59.63       50.74      2.31 o
   7   2   2      462.80      474.97      8.25 o
   8   2   2       20.55       13.11      2.53 o
   9   2   2      309.36      302.39     11.26 o
  10   2   2      127.84      138.70      7.82 o
  11   2   2        2.86        0.31      3.70 o
  12   2   2       74.29       71.76      7.59 o
  13   2   2        4.95       -3.81      3.81 o
  14   2   2       15.48        4.54      8.12 o
  15   2   2        0.25        3.47      4.83 o
 -13   3   2       18.80       40.16      7.78 o
 -12   3   2        0.01       -2.68      3.23 o
 -11   3   2        2.24        0.35      3.49 o
 -10   3   2       41.53       42.82      2.87 o
  -9   3   2        5.03        6.62      1.83 o
  -8   3   2        6.10        5.87      1.45 o
  -7   3   2       24.22       29.49      2.08 o
  -6   3   2      764.99      717.38      9.05 o
  -5   3   2     1208.77     1239.14     13.52 o
  -4   3   2       22.06       34.27      1.40 o
  -3   3   2     2897.79     2884.03     25.86 o
  -2   3   2       76.58       70.27      1.69 o
  -1   3   2     7286.91     7613.54     66.27 o
   0   3   2    11058.31    11424.37     99.13 o
   1   3   2     4465.38     4696.17     41.37 o
   2   3   2     1845.71     1950.64     16.93 o
   3   3   2       62.44       67.98      1.69 o
   4   3   2     1263.07     1473.25     15.86 o
   5   3   2      352.51      416.18      6.39 o
   6   3   2      402.56      413.31     10.19 o
   7   3   2      337.77      330.54      6.67 o
   8   3   2      439.30      431.93     11.33 o
   9   3   2      158.36      158.76      8.17 o
  10   3   2       36.08       43.73      6.02 o
  11   3   2        6.51        7.69      3.71 o
  12   3   2       19.28       11.15      4.46 o
  13   3   2       51.31       47.20      6.65 o
  14   3   2       11.41        9.97      5.13 o
 -13   4   2        1.60       -0.71      5.04 o
 -12   4   2        4.79        6.64      3.68 o
 -11   4   2        0.95       -0.14      3.48 o
 -10   4   2        0.13       -1.60      1.60 o
  -9   4   2       24.91       25.72      2.29 o
  -8   4   2        5.46        3.17      1.73 o
  -7   4   2      166.55      174.13      3.98 o
  -6   4   2      248.22      216.03      4.20 o
  -5   4   2     2147.09     2218.29     22.78 o
  -4   4   2      220.22      258.77      4.03 o
  -3   4   2      472.19      524.72      6.27 o
  -2   4   2      559.46      557.64      8.74 o
  -1   4   2        0.01        0.54      0.64 o
   0   4   2     1364.29     1351.84     11.86 o
   1   4   2      480.16      537.96      5.81 o
   2   4   2     2544.86     2676.56     24.45 o
   3   4   2      151.11      167.84      3.64 o
   4   4   2      377.91      400.88      5.72 o
   5   4   2       81.93       79.34      2.25 o
   6   4   2      644.66      734.21      9.27 o
   7   4   2        6.15        4.65      1.68 o
   8   4   2       70.64       61.74      5.31 o
   9   4   2        7.35        8.26      3.49 o
  10   4   2       25.44       33.46      5.01 o
  11   4   2       27.91       34.71      5.32 o
  12   4   2       14.41       15.54      7.40 o
  13   4   2       61.15      101.22      8.53 o
  14   4   2        0.89        0.11      7.67 o
 -13   5   2        4.71        2.72      5.55 o
 -12   5   2        7.40        7.12      5.22 o
 -11   5   2       74.14       67.55      6.14 o
 -10   5   2        1.09       -0.33      1.86 o
  -9   5   2      573.68      559.24      9.91 o
  -8   5   2       90.64       89.14      3.25 o
  -7   5   2      331.17      387.01      6.43 o
  -6   5   2      525.22      530.85      7.53 o
  -5   5   2      116.77       97.32      2.72 o
  -4   5   2      306.79      318.12      4.78 o
  -3   5   2     2174.44     2147.87     26.23 o
  -2   5   2      361.03      386.12      6.04 o
  -1   5   2     2042.09     2016.22     22.19 o
   0   5   2       14.48       20.02      1.11 o
   1   5   2      181.28      176.37      2.57 o
   2   5   2      976.17     1014.96     10.32 o
   3   5   2       16.27       24.45      1.35 o
   4   5   2      387.09      402.05      7.73 o
   5   5   2      102.80       98.07      2.57 o
   6   5   2      331.83      349.30      6.52 o
   7   5   2        4.98        2.90      1.55 o
   8   5   2      440.52      423.02     10.96 o
   9   5   2       11.61        6.58      5.16 o
  10   5   2       95.67      105.17      7.39 o
  11   5   2       12.77       20.54      5.68 o
  12   5   2        4.87        0.40      4.08 o
  13   5   2       11.86       29.90      6.28 o
  14   5   2       25.47       18.44      5.80 o
 -13   6   2        4.30        0.22      5.11 o
 -12   6   2        8.77       13.84      4.18 o
 -11   6   2       17.92       24.69      3.53 o
 -10   6   2       33.85       21.85      3.71 o
  -9   6   2      187.61      199.46      7.28 o
  -8   6   2      182.22      188.31      4.67 o
  -7   6   2      295.40      282.18      5.43 o
  -6   6   2        5.36        2.57      1.38 o
  -5   6   2      359.93      386.36      6.82 o
  -4   6   2      191.97      173.32      3.23 o
  -3   6   2       67.76       92.66      3.01 o
  -2   6   2     1139.60     1283.32     16.52 o
  -1   6   2      987.19     1033.38     12.47 o
   0   6   2      601.89      647.46      8.49 o
   1   6   2      207.79      187.03      3.10 o
   2   6   2      145.36      148.63      2.63 o
   3   6   2     3794.63     4023.11     39.57 o
   4   6   2       22.49       21.13      1.32 o
   5   6   2      262.27      312.60      5.26 o
   6   6   2        2.80       -0.38      0.91 o
   7   6   2      187.00      179.03      5.16 o
   8   6   2        0.00       -1.97      1.97 o
   9   6   2      119.91      119.11      6.31 o
  10   6   2       53.91       61.16      6.25 o
  11   6   2       40.28       39.15      7.36 o
  12   6   2        0.16       -1.45      4.07 o
  13   6   2      107.61      121.68      9.31 o
  14   6   2        0.00       -2.79      4.64 o
 -13   7   2       26.67       31.70      7.66 o
 -12   7   2       16.04       22.91      4.81 o
 -11   7   2        0.96       -2.27      3.27 o
 -10   7   2        0.05       -0.99      2.35 o
  -9   7   2        2.67        1.74      2.19 o
  -8   7   2        0.51       -1.64      1.64 o
  -7   7   2       20.66       22.41      2.26 o
  -6   7   2      244.98      253.67      5.44 o
  -5   7   2      238.32      263.91      5.32 o
  -4   7   2       22.88       25.34      1.43 o
  -3   7   2        3.29        1.07      1.09 o
  -2   7   2        3.82        4.87      1.72 o
  -1   7   2     1369.38     1480.47     17.36 o
   0   7   2     1161.29     1211.14     13.25 o
   1   7   2      659.24      622.48      7.85 o
   2   7   2      294.91      295.22      5.31 o
   3   7   2        0.53        1.96      0.98 o
   4   7   2      306.77      301.63      4.49 o
   5   7   2       31.72       42.33      1.78 o
   6   7   2      391.74      395.16      6.02 o
   7   7   2       79.63       87.89      5.78 o
   8   7   2        1.15        1.32      2.22 o
   9   7   2      134.05      123.84      5.76 o
  10   7   2      119.62      113.47      9.92 o
  11   7   2       15.59        8.80      5.29 o
  12   7   2        1.64       -2.97      6.40 o
  13   7   2        0.03       -3.97      5.59 o
  14   7   2        0.41       -2.26      4.41 o
 -12   8   2        8.15       11.70      7.16 o
 -11   8   2        0.01        2.24      3.07 o
 -10   8   2       67.65       71.71      4.54 o
  -9   8   2       13.30       12.11      2.42 o
  -8   8   2       79.13       72.21      3.56 o
  -7   8   2      249.47      250.51      9.53 o
  -6   8   2        1.32       -1.41      1.41 o
  -5   8   2      218.44      254.17      5.35 o
  -4   8   2      763.04      768.85      9.39 o
  -3   8   2       25.49       24.93      1.73 o
  -2   8   2      216.63      198.30      4.25 o
  -1   8   2     1587.68     1694.19     19.86 o
   0   8   2        0.12        1.59      1.09 o
   1   8   2       40.32       49.75      2.02 o
   2   8   2        2.57        2.06      1.08 o
   3   8   2       18.76       15.65      1.53 o
   4   8   2      282.38      302.84      5.51 o
   5   8   2      196.94      204.57      4.30 o
   6   8   2       14.39       18.06      2.08 o
   7   8   2       28.26       27.44      2.39 o
   8   8   2       32.74       28.05      3.43 o
   9   8   2        5.99        8.86      3.78 o
  10   8   2        1.00        0.95      4.08 o
  11   8   2        6.26        3.98      4.08 o
  12   8   2        2.42       -3.16      4.14 o
  13   8   2       13.02       12.73      5.37 o
  14   8   2        0.86       -2.00      4.76 o
 -12   9   2        8.96       19.42      5.42 o
 -11   9   2        0.66        2.82      3.27 o
 -10   9   2       71.98       79.01      4.77 o
  -9   9   2       64.10       64.81      3.80 o
  -8   9   2        1.77        0.85      1.98 o
  -7   9   2       69.26       58.06      3.20 o
  -6   9   2       22.19       23.34      2.31 o
  -5   9   2      142.65      124.74      4.02 o
  -4   9   2      268.83      295.70      4.88 o
  -3   9   2      663.90      693.96     11.92 o
  -2   9   2     1362.02     1430.09     17.10 o
  -1   9   2        8.77       10.18      1.55 o
   0   9   2      145.97      150.00      4.38 o
   1   9   2     1403.79     1366.19     15.40 o
   2   9   2      112.47      118.01      3.19 o
   3   9   2       20.30       29.46      2.49 o
   4   9   2      205.29      205.93      4.60 o
   5   9   2      266.76      295.61      6.71 o
   6   9   2       58.48       56.51      3.01 o
   7   9   2        0.87        2.31      1.54 o
   8   9   2      106.84      105.92      7.58 o
   9   9   2      207.67      213.33      7.60 o
  10   9   2       74.15       69.53      5.06 o
  11   9   2        0.98        0.50      2.95 o
  12   9   2       20.15       18.44      5.75 o
  13   9   2        5.70       -2.02      4.63 o
  14   9   2        0.18       -5.06      5.06 o
 -13  10   2        8.58       15.45      8.78 o
 -12  10   2        0.77        1.72      4.29 o
 -11  10   2        0.08        0.67      3.19 o
 -10  10   2       28.41       26.08      3.63 o
  -9  10   2       11.66       12.89      3.28 o
  -8  10   2      140.59      128.87      4.81 o
  -7  10   2        6.54        8.53      2.08 o
  -6  10   2       59.29       69.69      4.79 o
  -5  10   2      160.16      162.93      5.23 o
  -4  10   2      105.26       96.09      2.74 o
  -3  10   2       93.31      105.24      3.18 o
  -2  10   2       53.70       54.86      2.97 o
  -1  10   2        0.08        1.41      1.36 o
   0  10   2       15.92       14.87      1.76 o
   1  10   2      849.49      797.93     10.31 o
   2  10   2      447.11      445.44      7.28 o
   3  10   2     1324.73     1277.06     15.33 o
   4  10   2      217.85      226.35      7.78 o
   5  10   2       27.03       27.08      2.35 o
   6  10   2       40.89       37.63      3.48 o
   7  10   2      619.80      610.12     12.64 o
   8  10   2      114.54      110.43      5.64 o
   9  10   2       19.85       11.61      3.26 o
  10  10   2        0.08       -2.51      2.51 o
  11  10   2        0.78        6.08      3.24 o
  12  10   2       18.92       17.77      5.22 o
  13  10   2        0.87        9.47     15.18 o
 -13  11   2       13.39       19.70      9.51 o
 -12  11   2        0.46        7.95      8.68 o
 -11  11   2        8.12        9.74      3.67 o
 -10  11   2        0.27       -2.34      2.34 o
  -9  11   2        0.10       -2.29      2.29 o
  -8  11   2       81.87       79.61      4.14 o
  -7  11   2        1.84        0.58      1.92 o
  -6  11   2        0.13       -1.55      1.55 o
  -5  11   2       23.35       29.19      2.51 o
  -4  11   2       13.89       10.50      1.67 o
  -3  11   2      290.49      307.18      5.78 o
  -2  11   2      254.99      264.41      6.29 o
  -1  11   2       91.92      106.89      3.68 o
   0  11   2        8.67       12.76      1.98 o
   1  11   2      122.62      113.10      4.38 o
   2  11   2      632.99      606.53      8.86 o
   3  11   2      676.31      643.37     10.61 o
   4  11   2       24.68       25.91      2.49 o
   5  11   2        8.75       15.17      2.63 o
   6  11   2      169.20      149.00      6.41 o
   7  11   2      325.73      320.60      8.96 o
   8  11   2       52.93       47.81      4.33 o
   9  11   2       21.16       23.52      3.70 o
  10  11   2        2.10        3.53      3.57 o
  11  11   2        0.32        2.90      2.94 o
  12  11   2       17.77       31.78      5.20 o
  13  11   2       20.59       27.92     12.30 o
 -13  12   2        0.69       -2.99      8.25 o
 -12  12   2        2.01        5.05      4.96 o
 -11  12   2        2.31        2.53      4.62 o
 -10  12   2        5.74       -0.01      2.67 o
  -9  12   2        0.20       -1.09      2.48 o
  -8  12   2       45.42       42.03      3.95 o
  -7  12   2        4.45        4.63      2.26 o
  -6  12   2        6.57       10.15      2.21 o
  -5  12   2      255.37      257.29      6.12 o
  -4  12   2        6.85        4.97      1.27 o
  -3  12   2      119.13      127.06      3.72 o
  -2  12   2      410.08      394.61      8.23 o
  -1  12   2       25.62       17.44      2.20 o
   0  12   2      124.41      125.30      4.12 o
   1  12   2      649.31      659.14     10.57 o
   2  12   2      747.48      673.92      9.83 o
   3  12   2      296.46      301.82      6.16 o
   4  12   2      259.95      244.13     10.27 o
   5  12   2       12.34        9.27      2.62 o
   6  12   2      565.24      574.97     12.22 o
   7  12   2        4.30        2.58      2.62 o
   8  12   2        1.78       -0.72      2.87 o
   9  12   2        0.02        2.27      2.83 o
  10  12   2        2.66        6.01      3.14 o
  11  12   2        0.77        3.57      3.22 o
  12  12   2        2.35        5.71      4.04 o
  13  12   2        7.94       10.89      5.69 o
 -13  13   2        7.70       -7.88      8.12 o
 -12  13   2        0.61        1.72      8.67 o
 -11  13   2        0.84       -4.90      4.90 o
 -10  13   2        0.34        1.02      2.67 o
  -9  13   2       48.17       59.96      5.47 o
  -8  13   2        2.91        1.31      2.46 o
  -7  13   2       88.43       81.15      4.77 o
  -6  13   2      148.42      137.64      4.95 o
  -5  13   2      152.81      144.71      4.44 o
  -4  13   2      122.30      120.75      3.15 o
  -3  13   2      149.41      156.20      4.24 o
  -2  13   2       19.00       20.67      2.62 o
  -1  13   2        2.29       -1.59      1.59 o
   0  13   2       34.66       39.02      2.92 o
   1  13   2      257.93      233.39      5.87 o
   2  13   2      279.51      262.17      6.35 o
   3  13   2      542.83      538.51      9.83 o
   4  13   2       12.40        7.15      2.38 o
   5  13   2       28.36       27.72      3.50 o
   6  13   2       50.63       42.01      4.11 o
   7  13   2       21.48       21.82      3.46 o
   8  13   2      128.79      138.96      9.10 o
   9  13   2        0.16        2.37      2.81 o
  10  13   2        1.33        0.51      3.00 o
  11  13   2        0.65       -3.02      3.02 o
  12  13   2       16.23       28.39      4.83 o
 -12  14   2        2.12       11.97      9.44 o
 -11  14   2        1.00        0.01      4.79 o
 -10  14   2        0.65       -0.50      3.25 o
  -9  14   2       58.74       71.90      5.02 o
  -8  14   2       41.76       36.20      4.74 o
  -7  14   2       50.48       39.86      3.97 o
  -6  14   2        0.90       -2.06      2.37 o
  -5  14   2       44.43       32.67      2.76 o
  -4  14   2       14.41       14.86      2.25 o
  -3  14   2      110.98       91.54      3.29 o
  -2  14   2        2.82       -2.15      2.15 o
  -1  14   2        0.61       -0.39      1.70 o
   0  14   2       18.65       17.27      2.91 o
   1  14   2       33.82       38.51      4.09 o
   2  14   2      506.30      485.24      9.98 o
   3  14   2       63.09       67.34      3.82 o
   4  14   2      232.59      229.99      6.49 o
   5  14   2      287.12      289.21      7.49 o
   6  14   2       83.87       79.71      5.04 o
   7  14   2       63.22       57.81      4.83 o
   8  14   2        1.35        4.93      2.96 o
   9  14   2        0.38       -2.63      3.29 o
  10  14   2        2.23        7.92      3.42 o
  11  14   2       20.62       23.24      4.41 o
  12  14   2        8.21       12.91      4.44 o
 -12  15   2        0.13        0.05      8.81 o
 -11  15   2        1.02        5.06      5.16 o
 -10  15   2        4.28        0.08      4.60 o
  -9  15   2       31.70       34.75      7.34 o
  -8  15   2       34.79       37.13      4.11 o
  -7  15   2        8.31       10.64      3.08 o
  -6  15   2       22.46       17.89      2.85 o
  -5  15   2       12.86        9.47      2.70 o
  -4  15   2      194.57      189.27      5.80 o
  -3  15   2       44.54       41.78      3.80 o
  -2  15   2        4.54        7.48      2.18 o
  -1  15   2      347.68      361.84      7.93 o
   0  15   2        2.23       -1.02      2.17 o
   1  15   2      387.16      374.63      8.12 o
   2  15   2       16.03       14.48      2.62 o
   3  15   2       35.37       35.41      3.31 o
   4  15   2      149.23      152.90      7.12 o
   5  15   2      151.26      142.02      5.66 o
   6  15   2       95.13       91.69      4.95 o
   7  15   2       26.19       24.22      3.99 o
   8  15   2        1.27       -1.12      2.71 o
   9  15   2        0.37        0.73      3.22 o
  10  15   2       12.18       14.13      4.21 o
  11  15   2        4.73       14.43      4.18 o
  12  15   2        3.12        8.80      4.29 o
 -11  16   2        0.11        0.43      4.97 o
 -10  16   2       48.44       60.82      7.93 o
  -9  16   2       59.87       69.05      5.31 o
  -8  16   2        0.10       -1.07      2.62 o
  -7  16   2       80.64       96.68      5.03 o
  -6  16   2        9.20       11.43      2.71 o
  -5  16   2        8.84        5.33      2.45 o
  -4  16   2       57.53       50.97      3.71 o
  -3  16   2       60.40       54.69      3.74 o
  -2  16   2       40.61       33.53      3.61 o
  -1  16   2      309.21      315.31     10.43 o
   0  16   2      139.02      150.34      5.36 o
   1  16   2      200.91      193.59      6.08 o
   2  16   2       11.16       12.36      2.84 o
   3  16   2       37.85       27.74      3.56 o
   4  16   2        0.25        0.13      2.28 o
   5  16   2        1.22       -0.49      2.33 o
   6  16   2        1.22       -2.28      2.28 o
   7  16   2       40.45       45.22      4.66 o
   8  16   2       10.87       12.44      3.58 o
   9  16   2        7.08       13.02      3.75 o
  10  16   2        1.50        2.53      5.29 o
  11  16   2        4.98        5.33      4.05 o
 -11  17   2        1.76        4.18      8.51 o
 -10  17   2       12.46        8.55      5.55 o
  -9  17   2       22.33       35.65      6.40 o
  -8  17   2        2.37        2.15      2.69 o
  -7  17   2       59.25       67.27      4.58 o
  -6  17   2        8.33        6.64      2.60 o
  -5  17   2       53.56       54.07      4.10 o
  -4  17   2       36.89       43.12      3.64 o
  -3  17   2       58.54       58.13      5.32 o
  -2  17   2       93.70       84.00      4.54 o
  -1  17   2       21.82       19.79      2.90 o
   0  17   2        0.05        0.25      2.13 o
   1  17   2        9.25       13.63      2.73 o
   2  17   2       50.05       44.75      3.72 o
   3  17   2      121.48      124.28      6.91 o
   4  17   2      114.41      122.32      5.60 o
   5  17   2      124.09      124.29      5.69 o
   6  17   2        0.49        0.29      2.54 o
   7  17   2        0.06        2.79      3.54 o
   8  17   2        3.30        1.54      3.08 o
   9  17   2       77.70       88.62      6.51 o
  10  17   2       14.12       12.43      4.25 o
  11  17   2       16.50       13.30      4.54 o
 -10  18   2        3.72        3.19      4.55 o
  -9  18   2       18.58       31.38      4.87 o
  -8  18   2       27.50       28.81      3.83 o
  -7  18   2        2.80        7.67      2.95 o
  -6  18   2       19.77       19.66      3.40 o
  -5  18   2        7.64        7.21      2.71 o
  -4  18   2        0.56       -0.73      2.31 o
  -3  18   2       30.22       30.28      3.18 o
  -2  18   2      129.05      124.52      5.48 o
  -1  18   2        9.85        5.56      2.60 o
   0  18   2        5.75        8.09      2.57 o
   1  18   2        7.16        6.60      2.60 o
   2  18   2        8.46        9.19      2.82 o
   3  18   2       84.95       83.95      4.91 o
   4  18   2      147.74      152.98      6.28 o
   5  18   2       15.64       13.52      3.82 o
   6  18   2       14.04       17.08      3.99 o
   7  18   2        1.29        2.65      2.82 o
   8  18   2        2.97        7.58      3.38 o
   9  18   2        3.40        3.20      4.03 o
  10  18   2       34.50       47.04      5.18 o
 -10  19   2       34.94       37.89      6.47 o
  -9  19   2       32.24       34.11      4.98 o
  -8  19   2        0.43        1.74      3.41 o
  -7  19   2       23.88       27.11      3.86 o
  -6  19   2       27.90       28.91      3.78 o
  -5  19   2       17.54       19.95      3.44 o
  -4  19   2        1.43        0.26      2.47 o
  -3  19   2        1.09       -0.37      2.28 o
  -2  19   2       24.93       26.74      3.28 o
  -1  19   2       35.79       32.07      3.91 o
   0  19   2        1.20        5.59      2.68 o
   1  19   2        0.06       -2.56      2.56 o
   2  19   2       31.78       30.38      4.81 o
   3  19   2        5.86        3.80      2.80 o
   4  19   2       15.45       16.75      3.31 o
   5  19   2       47.56       48.94      4.54 o
   6  19   2       46.70       42.92      4.48 o
   7  19   2        0.94        1.56      2.91 o
   8  19   2       20.66       21.98      4.00 o
   9  19   2        0.87        7.24      3.54 o
  -9  20   2       22.67       36.76      5.18 o
  -8  20   2        0.52        1.86      3.69 o
  -7  20   2       19.87       14.42      5.64 o
  -6  20   2        0.76       -2.22      2.72 o
  -5  20   2        0.19       -1.33      2.73 o
  -4  20   2       10.03        8.07      2.69 o
  -3  20   2        6.63        6.98      2.69 o
  -2  20   2       21.97       18.20      3.82 o
  -1  20   2       17.02       23.17      3.47 o
   0  20   2        0.89       -2.57      2.57 o
   1  20   2        1.63       -1.03      2.58 o
   2  20   2        6.15       10.78      3.12 o
   3  20   2        4.08        9.56      3.09 o
   4  20   2       40.31       54.80      4.78 o
   5  20   2       15.60       16.65      3.54 o
   6  20   2        1.49        1.30      2.92 o
   7  20   2       11.09       10.53      3.59 o
   8  20   2        1.21       -0.16      3.95 o
   9  20   2        2.68        5.74      3.55 o
  -8  21   2        2.37        6.62      4.08 o
  -7  21   2        3.09        6.03      4.41 o
  -6  21   2       26.39       21.26      3.89 o
  -5  21   2        4.14        1.90      2.74 o
  -4  21   2        2.02       -0.27      2.66 o
  -3  21   2        0.00        3.28      2.61 o
  -2  21   2        1.33        0.74      2.37 o
  -1  21   2        0.87        3.68      2.69 o
   0  21   2        0.65        0.27      2.66 o
   1  21   2       59.11       61.86      5.05 o
   2  21   2       72.98       94.25      7.18 o
   3  21   2        1.74       -2.59      2.59 o
   4  21   2        0.40       -1.38      2.84 o
   5  21   2        3.93        4.25      3.16 o
   6  21   2       14.21       17.84      3.93 o
   7  21   2        0.01        1.66      3.28 o
   8  21   2        1.18        2.89      3.56 o
  -7  22   2       10.95       12.75      3.86 o
  -6  22   2        6.33        0.09      3.22 o
  -5  22   2        0.60        3.12      3.10 o
  -4  22   2        0.02       -3.83      3.93 o
  -3  22   2        0.09        4.35      2.88 o
  -2  22   2        0.48       -0.65      3.39 o
  -1  22   2        0.04        1.18      3.62 o
   0  22   2        1.57        4.97      3.26 o
   1  22   2        2.97        2.64      3.08 o
   2  22   2       13.47       19.20      3.87 o
   3  22   2        4.64        2.90      2.99 o
   4  22   2        0.00       -2.92      2.92 o
   5  22   2        9.87        9.35      3.66 o
   6  22   2        1.81       -0.23      3.40 o
   7  22   2        1.14        0.60      3.20 o
  -6  23   2        0.45       -0.63      3.38 o
  -5  23   2        4.77       -3.17      3.17 o
  -4  23   2        0.98        0.70      2.80 o
  -3  23   2        0.53       -1.03      4.09 o
  -2  23   2        1.18        1.05      2.95 o
  -1  23   2        4.50        3.97      3.53 o
   0  23   2        3.13        2.43      3.03 o
   1  23   2        0.03       -1.72      3.01 o
   2  23   2        0.22        6.41      3.36 o
   3  23   2        0.42       -3.00      3.00 o
   4  23   2        2.47       -3.07      3.07 o
   5  23   2        0.24        0.87      3.36 o
   6  23   2        5.88        0.32      4.12 o
  -4  24   2        9.23        7.74      3.81 o
  -3  24   2       10.31        6.42      3.38 o
  -2  24   2        0.95        3.26      3.18 o
  -1  24   2        0.80       -0.15      3.08 o
   0  24   2        1.98       -0.29      3.02 o
   1  24   2        9.82        7.59      4.94 o
   2  24   2        0.02       -3.25      3.25 o
   3  24   2        2.86        5.24      3.55 o
   4  24   2        1.03       -4.42      4.42 o
  -1  25   2       21.78       20.60      4.24 o
   0  25   2        0.49       -0.90      3.45 o
   1  25   2        1.55        4.28      3.36 o
 -11   1   3        0.61       -2.42      2.42 o
 -10   1   3        0.25        1.02      1.61 o
  -9   1   3        8.19        9.60      1.50 o
  -8   1   3       99.08       94.94      2.85 o
  -7   1   3       11.75       17.25      1.34 o
  -6   1   3      217.85      210.02      3.53 o
  -5   1   3      188.72      180.59      3.43 o
  -4   1   3      496.20      471.95      5.27 o
  -3   1   3     3475.44     3539.38     34.13 o
  -2   1   3      532.66      502.50      4.41 o
  -1   1   3     2358.94     2474.73     22.69 o
   0   1   3     1478.78     1527.06     14.41 o
   1   1   3      451.34      497.72      5.43 o
   2   1   3       10.00        6.13      0.81 o
   3   1   3       51.94       62.86      1.91 o
   4   1   3      286.95      260.38      5.37 o
   5   1   3       20.85       13.71      1.70 o
   6   1   3      176.03      184.31      5.08 o
   7   1   3       19.55       20.93      2.53 o
   8   1   3      767.43      705.89     17.86 o
   9   1   3        1.01       -0.25      3.24 o
  10   1   3       20.05       21.01      8.14 o
  11   1   3       10.14        7.32      5.46 o
  12   1   3        3.19        1.46      3.90 o
  13   1   3        7.52       -0.32      4.93 o
  14   1   3        0.01        3.05      4.79 o
 -11   2   3       57.10       60.42      4.69 o
 -10   2   3       63.79       52.72      3.04 o
  -9   2   3       15.77       11.15      2.87 o
  -8   2   3      199.08      184.15      3.73 o
  -7   2   3        4.95        5.00      1.11 o
  -6   2   3        6.11       12.52      1.24 o
  -5   2   3      658.84      731.16      8.57 o
  -4   2   3       38.56       47.54      1.44 o
  -3   2   3      207.47      230.08      2.84 o
  -2   2   3     1291.67     1345.38     11.92 o
  -1   2   3    11060.71    11319.51    129.38 o
   0   2   3     1335.91     1278.52     10.64 o
   1   2   3      147.53      154.34      2.61 o
   2   2   3      133.31      138.74      2.64 o
   3   2   3      126.06      142.85      2.87 o
   4   2   3      144.22      128.77      2.88 o
   5   2   3      411.76      383.65      9.63 o
   6   2   3       34.67       31.78      3.81 o
   7   2   3      761.89      795.17     18.08 o
   8   2   3       87.96       84.41      6.12 o
   9   2   3      532.01      488.93     19.17 o
  10   2   3        9.07        9.35      3.78 o
  11   2   3       63.91       65.84      6.66 o
  12   2   3        6.42        9.70      4.44 o
  13   2   3       40.55       31.20      8.65 o
  14   2   3       28.00       30.63      6.55 o
 -11   3   3       29.57       17.98      4.18 o
 -10   3   3       19.10       18.60      2.36 o
  -9   3   3      118.47      131.67      4.87 o
  -8   3   3      377.17      343.91      6.03 o
  -7   3   3        1.62        1.26      1.20 o
  -6   3   3       44.12       52.46      1.81 o
  -5   3   3       25.97       25.22      1.26 o
  -4   3   3      256.99      285.70      3.67 o
  -3   3   3     1118.65     1143.90     11.08 o
  -2   3   3        0.14        0.10      0.35 o
  -1   3   3     1162.65     1156.23      9.71 o
   0   3   3      312.71      328.51      3.37 o
   1   3   3     5267.57     5544.32     48.98 o
   2   3   3     6068.18     6150.72     54.45 o
   3   3   3      521.10      538.29      6.79 o
   4   3   3        4.71        1.79      0.95 o
   5   3   3     1525.90     1616.15     19.41 o
   6   3   3      205.10      209.80      7.95 o
   7   3   3       46.08       49.90      3.40 o
   8   3   3     1734.24     1670.32     34.13 o
   9   3   3       35.92       41.39      5.28 o
  10   3   3      171.54      171.29      8.84 o
  11   3   3        1.75       -3.22      3.22 o
  12   3   3      103.61      101.33      8.21 o
  13   3   3        6.52        6.99      5.13 o
  14   3   3       33.89       37.63      6.92 o
 -11   4   3        1.52       -0.68      3.43 o
 -10   4   3       32.37       41.26      2.99 o
  -9   4   3       98.97       94.73      5.02 o
  -8   4   3      864.26      853.35     11.17 o
  -7   4   3       99.16      108.82      2.82 o
  -6   4   3       10.54       10.51      1.26 o
  -5   4   3     1177.52     1224.06     13.30 o
  -4   4   3     1165.61     1200.09     11.78 o
  -3   4   3      871.15      848.61      9.31 o
  -2   4   3       25.66       45.43      2.88 o
  -1   4   3     4578.74     4555.26     37.68 o
   0   4   3      141.16      117.26      2.06 o
   1   4   3      436.22      474.97      5.50 o
   2   4   3     2493.11     2519.30     23.39 o
   3   4   3     1338.22     1421.49     14.19 o
   4   4   3       24.12       29.83      1.58 o
   5   4   3      474.62      513.39      8.85 o
   6   4   3      224.41      213.52      5.89 o
   7   4   3        3.47        7.10      1.86 o
   8   4   3       92.39       80.82      7.46 o
   9   4   3      305.19      288.38     11.08 o
  10   4   3       44.25       31.10      5.08 o
  11   4   3       40.56       46.33      6.86 o
  12   4   3        6.05        5.92      4.37 o
  13   4   3      120.47      134.54      9.74 o
  14   4   3        0.01       -2.39      4.71 o
 -11   5   3      198.68      197.15     10.80 o
 -10   5   3      425.30      412.70      7.63 o
  -9   5   3      162.20      149.56      4.32 o
  -8   5   3      120.49      101.56      3.09 o
  -7   5   3       41.29       37.76      2.14 o
  -6   5   3       29.09       32.70      1.81 o
  -5   5   3        1.94        0.20      0.97 o
  -4   5   3       87.26       84.55      2.22 o
  -3   5   3      878.02      836.86     10.33 o
  -2   5   3      181.45      175.67      3.29 o
  -1   5   3      306.33      354.07      4.36 o
   0   5   3     1973.12     2045.25     19.00 o
   1   5   3      450.67      469.98      7.93 o
   2   5   3     1829.58     1922.51     19.87 o
   3   5   3      602.66      520.39      8.72 o
   4   5   3     2140.65     2406.27     21.56 o
   5   5   3       29.13       25.74      1.81 o
   6   5   3      515.71      528.81      7.70 o
   7   5   3       56.50       60.75      3.28 o
   8   5   3      769.12      703.63     15.51 o
   9   5   3        4.29        7.77      3.57 o
  10   5   3        0.17        1.83      3.34 o
  11   5   3        2.62       -0.06      3.67 o
  12   5   3       58.13       58.41      7.09 o
  13   5   3       10.35       13.89      9.32 o
  14   5   3        0.03        0.63      4.60 o
 -11   6   3        0.06       -2.11      2.11 o
 -10   6   3       18.81       18.44      2.37 o
  -9   6   3      236.31      233.53      4.89 o
  -8   6   3      526.92      483.31      8.80 o
  -7   6   3      347.96      351.65      6.02 o
  -6   6   3      201.06      197.41      4.11 o
  -5   6   3      222.47      243.25      4.74 o
  -4   6   3       72.08       64.73      2.24 o
  -3   6   3       89.49      100.63      2.64 o
  -2   6   3       49.88       68.11      2.17 o
  -1   6   3     1643.72     1673.52     19.06 o
   0   6   3      850.26      910.82     10.28 o
   1   6   3       96.18      111.34      2.35 o
   2   6   3      109.09      118.72      4.32 o
   3   6   3        0.02        0.46      0.96 o
   4   6   3      813.14      828.80     14.80 o
   5   6   3      385.62      424.88      5.99 o
   6   6   3        0.88       -0.92      0.92 o
   7   6   3      128.39      127.66      4.76 o
   8   6   3        5.53        1.87      6.45 o
   9   6   3       25.08       23.23      3.74 o
  10   6   3       34.89       45.85      5.78 o
  11   6   3        1.30       -0.29      3.75 o
  12   6   3       46.02       39.03      9.67 o
  13   6   3       23.16       31.64      6.20 o
  14   6   3        5.94        4.90      4.82 o
 -11   7   3        8.74        9.38      3.02 o
 -10   7   3        1.35       -0.61      1.91 o
  -9   7   3      300.47      267.15      6.36 o
  -8   7   3        1.07        1.03      1.80 o
  -7   7   3        1.97        2.48      1.61 o
  -6   7   3      321.07      309.83      5.94 o
  -5   7   3        2.05        1.78      1.22 o
  -4   7   3      321.58      322.84      6.02 o
  -3   7   3       78.66       93.45      2.69 o
  -2   7   3      418.25      462.01      6.23 o
  -1   7   3       56.15       55.00      2.17 o
   0   7   3      810.83      824.37     10.74 o
   1   7   3      185.56      195.41      4.11 o
   2   7   3      140.74      153.87      3.17 o
   3   7   3      143.86      151.34      3.27 o
   4   7   3      353.54      375.63      8.56 o
   5   7   3      148.90      152.32      3.10 o
   6   7   3      102.25      102.64      2.79 o
   7   7   3      161.08      178.86      4.44 o
   8   7   3       82.16       75.99      4.61 o
   9   7   3       10.29       10.60      3.58 o
  10   7   3       22.22       19.72      6.06 o
  11   7   3        8.02        2.52      3.85 o
  12   7   3       29.91       29.22      5.80 o
  13   7   3        8.46        3.92      4.57 o
  14   7   3        0.95        5.80      5.35 o
 -12   8   3        0.32        1.58      5.96 o
 -11   8   3       16.33       20.05      3.71 o
 -10   8   3       81.71       75.12      5.24 o
  -9   8   3       62.05       68.87      3.63 o
  -8   8   3      166.30      162.67      4.92 o
  -7   8   3       92.63       84.36      3.42 o
  -6   8   3       44.24       39.15      2.45 o
  -5   8   3      320.45      364.74      7.13 o
  -4   8   3      265.66      241.56      5.23 o
  -3   8   3        4.22        2.95      1.20 o
  -2   8   3      214.51      236.97      4.16 o
  -1   8   3      130.71      163.72      3.78 o
   0   8   3      580.53      608.99      8.76 o
   1   8   3      892.64      860.76     11.58 o
   2   8   3       21.60       22.92      1.68 o
   3   8   3      141.69      131.49      3.16 o
   4   8   3       47.67       40.63      2.13 o
   5   8   3       27.64       25.59      2.04 o
   6   8   3       66.23       67.47      2.96 o
   7   8   3      322.96      294.94      5.51 o
   8   8   3      292.58      262.74      7.96 o
   9   8   3        2.54        5.89      2.72 o
  10   8   3        7.52        8.46      3.37 o
  11   8   3        1.41        5.48     11.08 o
  12   8   3        0.27        3.05      4.65 o
  13   8   3        6.15        7.41      5.54 o
  14   8   3        1.91        7.00      5.48 o
 -12   9   3       32.70       31.43      8.71 o
 -11   9   3        2.70        0.21      2.84 o
 -10   9   3       16.53       11.38      3.36 o
  -9   9   3       98.71      103.23      4.37 o
  -8   9   3       19.53       19.26      2.47 o
  -7   9   3       14.11       18.37      2.23 o
  -6   9   3       39.79       40.93      2.66 o
  -5   9   3       58.55       55.77      2.29 o
  -4   9   3      441.76      493.05      9.03 o
  -3   9   3        0.72        1.82      1.41 o
  -2   9   3      197.23      199.35      4.11 o
  -1   9   3      111.72      109.72      3.29 o
   0   9   3      368.19      387.72      6.65 o
   1   9   3      294.38      277.57      5.49 o
   2   9   3      111.90      119.10      3.38 o
   3   9   3       59.29       61.11      3.30 o
   4   9   3      840.53      844.48     14.12 o
   5   9   3      315.18      336.31      7.12 o
   6   9   3        0.26       -0.36      1.45 o
   7   9   3        1.92        1.29      1.58 o
   8   9   3       85.01       94.37      8.93 o
   9   9   3       14.87        8.71      2.99 o
  10   9   3       33.70       33.19      4.71 o
  11   9   3       21.69       19.98      5.34 o
  12   9   3       13.81       16.20      5.22 o
  13   9   3        0.77       -0.39      4.71 o
 -13  10   3        8.73       18.07      8.66 o
 -12  10   3        0.00        1.48      6.52 o
 -11  10   3        0.77        2.10      3.62 o
 -10  10   3       12.86       10.72      4.36 o
  -9  10   3        0.00       -2.00      2.00 o
  -8  10   3       65.45       78.77      3.94 o
  -7  10   3      164.55      161.03      6.01 o
  -6  10   3       42.56       46.13      2.83 o
  -5  10   3      212.41      241.87      4.65 o
  -4  10   3      395.85      374.91      7.18 o
  -3  10   3        5.98        8.32      1.46 o
  -2  10   3       95.27       99.21      3.40 o
  -1  10   3       30.25       27.80      2.20 o
   0  10   3      489.61      495.10      8.12 o
   1  10   3       33.53       39.79      2.52 o
   2  10   3        3.75       -0.15      1.45 o
   3  10   3       12.30        6.51      1.85 o
   4  10   3        4.06        2.32      1.79 o
   5  10   3        0.01       -1.58      1.66 o
   6  10   3       72.76       64.18      4.27 o
   7  10   3        5.78        2.46      1.71 o
   8  10   3        2.31       -0.24      2.37 o
   9  10   3        6.96       11.22      4.22 o
  10  10   3        0.43        1.27      2.82 o
  11  10   3        0.50        7.38      3.63 o
  12  10   3        0.36       -3.85      4.14 o
  13  10   3       27.17       46.87      7.57 o
 -13  11   3       38.30       71.79     13.79 o
 -12  11   3       17.85       23.30      9.05 o
 -11  11   3       17.24       15.88      4.94 o
 -10  11   3        1.63        6.09      4.19 o
  -9  11   3        6.06        6.99      2.67 o
  -8  11   3       45.56       39.27      3.18 o
  -7  11   3       25.02       22.74      2.69 o
  -6  11   3      104.16      102.78      5.85 o
  -5  11   3      334.79      306.08      5.47 o
  -4  11   3        4.63        5.89      1.60 o
  -3  11   3      118.06      130.22      3.65 o
  -2  11   3      312.40      351.64      6.16 o
  -1  11   3       68.75       64.97      3.01 o
   0  11   3      339.00      346.45      6.69 o
   1  11   3       54.05       62.58      3.01 o
   2  11   3       48.78       49.82      2.89 o
   3  11   3       22.41       21.60      2.47 o
   4  11   3      118.76       97.04      4.59 o
   5  11   3       54.29       52.65      3.87 o
   6  11   3       64.01       63.44      4.43 o
   7  11   3       16.02       16.43      2.51 o
   8  11   3       14.25       17.02      3.36 o
   9  11   3        0.01        0.42      2.63 o
  10  11   3        4.59       -0.36      2.81 o
  11  11   3        0.24        6.56      3.88 o
  12  11   3       14.79       28.23      6.51 o
  13  11   3        0.00        6.74      9.41 o
 -13  12   3        1.09        8.47      8.78 o
 -12  12   3        0.00       -0.22      7.37 o
 -11  12   3       13.70       11.46      8.00 o
 -10  12   3       13.75       12.72      4.56 o
  -9  12   3        0.01       -0.99      2.41 o
  -8  12   3       73.25       65.08      3.86 o
  -7  12   3       51.31       46.07      3.35 o
  -6  12   3      280.52      277.38      6.57 o
  -5  12   3      109.63      117.10      3.41 o
  -4  12   3      185.79      206.37      4.56 o
  -3  12   3       31.09       27.95      2.33 o
  -2  12   3      150.43      155.76      3.95 o
  -1  12   3       33.29       35.32      2.63 o
   0  12   3       18.24       13.92      2.14 o
   1  12   3      461.57      456.54      8.36 o
   2  12   3      425.78      388.08      7.69 o
   3  12   3      590.44      567.86      9.99 o
   4  12   3      360.86      349.67      7.93 o
   5  12   3      823.27      803.06     14.85 o
   6  12   3        1.64        0.42      2.24 o
   7  12   3       57.03       50.37      4.61 o
   8  12   3        1.31       -0.40      2.49 o
   9  12   3        2.90        9.44      3.16 o
  10  12   3        2.94        0.22      2.90 o
  11  12   3        1.77       -3.15      3.22 o
  12  12   3        2.04        7.76      4.47 o
 -13  13   3       14.63       28.12     10.73 o
 -12  13   3        1.57        6.47      7.59 o
 -11  13   3        1.24       -0.88      6.86 o
 -10  13   3        1.86        7.40      5.35 o
  -9  13   3        9.13        9.70      3.42 o
  -8  13   3       43.02       39.75      3.97 o
  -7  13   3       11.80       11.38      2.50 o
  -6  13   3       82.05       73.39      3.85 o
  -5  13   3       41.54       35.50      2.67 o
  -4  13   3       21.26       21.17      2.05 o
  -3  13   3        3.79        6.44      1.63 o
  -2  13   3        0.85        0.53      1.39 o
  -1  13   3       31.88       30.76      3.66 o
   0  13   3     1112.46     1063.30     15.18 o
   1  13   3      434.01      384.02      7.84 o
   2  13   3      145.23      128.84      4.73 o
   3  13   3      784.80      768.95     12.56 o
   4  13   3      298.58      284.96      7.13 o
   5  13   3       14.08       11.47      2.94 o
   6  13   3      211.22      199.82      8.07 o
   7  13   3       20.02       17.63      4.31 o
   8  13   3        7.28        4.59      2.98 o
   9  13   3        3.27        6.17      3.19 o
  10  13   3       22.57       21.16      4.11 o
  11  13   3       16.54       15.58      4.13 o
  12  13   3       53.64       70.31      8.11 o
 -12  14   3        2.55        8.95      9.17 o
 -11  14   3       14.21       23.01      9.15 o
 -10  14   3       98.16      127.50     11.25 o
  -9  14   3       48.50       54.25      7.30 o
  -8  14   3       13.41       13.65      3.11 o
  -7  14   3       45.95       47.92      4.08 o
  -6  14   3        0.55       -0.66      1.85 o
  -5  14   3      132.43      119.81      4.24 o
  -4  14   3       41.55       41.28      2.35 o
  -3  14   3       87.50       86.13      3.34 o
  -2  14   3       82.21       77.40      5.03 o
  -1  14   3       74.48       64.31      3.55 o
   0  14   3      145.07      160.64      7.84 o
   1  14   3      158.73      159.55      5.20 o
   2  14   3      152.85      138.29      5.02 o
   3  14   3       22.89       13.88      2.75 o
   4  14   3       49.01       50.52      3.73 o
   5  14   3       29.79       32.16      3.37 o
   6  14   3        0.80        0.17      2.56 o
   7  14   3      160.96      175.20      7.37 o
   8  14   3       22.41       19.10      5.05 o
   9  14   3        4.80        5.20      3.26 o
  10  14   3        7.33        2.49      3.41 o
  11  14   3       61.19       64.98      6.18 o
  12  14   3       25.58       42.57      8.04 o
 -12  15   3        0.05        0.73      7.57 o
 -11  15   3        8.96       11.94      8.90 o
 -10  15   3        0.63        3.39      4.74 o
  -9  15   3       63.80       65.44      5.96 o
  -8  15   3       20.55       20.11      3.41 o
  -7  15   3        0.23        1.23      2.41 o
  -6  15   3       50.55       49.36      3.70 o
  -5  15   3      310.83      281.15      6.50 o
  -4  15   3       53.17       48.17      2.91 o
  -3  15   3       21.51       21.06      2.25 o
  -2  15   3       75.22       69.18      3.23 o
  -1  15   3      112.01      131.20      4.85 o
   0  15   3       54.27       49.15      3.42 o
   1  15   3       18.76       20.72      2.80 o
   2  15   3      122.42      109.98      4.75 o
   3  15   3      102.14       95.56      4.53 o
   4  15   3      114.09      114.42      7.56 o
   5  15   3       18.89       21.25      3.14 o
   6  15   3        0.32       -0.36      2.35 o
   7  15   3       15.57       16.51      3.67 o
   8  15   3        9.42        6.80      3.40 o
   9  15   3       27.02       34.99      5.66 o
  10  15   3        2.63        2.01      3.52 o
  11  15   3        1.58        3.41      3.88 o
 -11  16   3       18.46       18.32      9.80 o
 -10  16   3       29.53       41.21     11.46 o
  -9  16   3        2.62        4.84      3.50 o
  -8  16   3       29.67       34.50      4.14 o
  -7  16   3        3.08        0.55      2.27 o
  -6  16   3       10.04        3.57      2.34 o
  -5  16   3       20.13       21.18      2.99 o
  -4  16   3       59.17       62.91      3.69 o
  -3  16   3       94.00       96.55      4.52 o
  -2  16   3       10.72       10.24      2.11 o
  -1  16   3       69.90       61.70      3.92 o
   0  16   3       84.49       71.73      4.70 o
   1  16   3      263.59      278.67      7.30 o
   2  16   3       63.20       57.49      3.92 o
   3  16   3       17.68       11.66      3.00 o
   4  16   3      185.99      187.21      6.38 o
   5  16   3      151.18      126.19      7.74 o
   6  16   3       10.10       11.34      3.08 o
   7  16   3       10.59        8.55      2.93 o
   8  16   3        8.98       15.06      3.78 o
   9  16   3        3.95        3.48      3.41 o
  10  16   3       11.87       10.12      7.48 o
  11  16   3       10.31       10.62      4.42 o
 -11  17   3       12.49       -4.62      8.44 o
 -10  17   3       29.94       22.38     10.00 o
  -9  17   3        9.61       14.40      3.65 o
  -8  17   3       24.11       17.44      4.69 o
  -7  17   3        0.52       -0.39      2.33 o
  -6  17   3        0.02       -1.58      2.27 o
  -5  17   3        0.15        0.63      2.01 o
  -4  17   3        4.19        4.86      2.37 o
  -3  17   3        3.29        2.12      2.29 o
  -2  17   3       22.31       22.86      2.59 o
  -1  17   3       20.52       15.11      2.77 o
   0  17   3       68.99       65.79      4.18 o
   1  17   3        4.06       -0.94      2.17 o
   2  17   3       12.95       11.09      2.74 o
   3  17   3       54.57       50.71      4.47 o
   4  17   3        0.56        0.88      2.49 o
   5  17   3        7.92        7.28      2.80 o
   6  17   3       11.78       15.74      3.25 o
   7  17   3        6.82       11.42      3.25 o
   8  17   3       48.55       51.65      4.83 o
   9  17   3        5.12        4.34      3.29 o
  10  17   3        0.00        3.46      3.69 o
 -10  18   3        3.85       -1.40      5.67 o
  -9  18   3       28.36       33.41      7.34 o
  -8  18   3        3.35        3.52      3.04 o
  -7  18   3        5.18        6.39      3.23 o
  -6  18   3        0.00        1.09      2.24 o
  -5  18   3        4.85        2.99      2.26 o
  -4  18   3       30.47       25.57      3.08 o
  -3  18   3        0.00       -1.94      1.94 o
  -2  18   3        4.07        2.96      2.46 o
  -1  18   3      104.29       94.27      5.04 o
   0  18   3       22.58       25.83      3.84 o
   1  18   3       64.28       68.00      4.49 o
   2  18   3       30.78       31.78      3.56 o
   3  18   3       26.24       26.01      3.45 o
   4  18   3       22.11       16.21      3.19 o
   5  18   3       29.28       23.60      3.67 o
   6  18   3        8.81        9.78      3.18 o
   7  18   3        0.12       -2.70      2.70 o
   8  18   3       57.95       60.13      5.27 o
   9  18   3        4.11        5.13      3.34 o
  10  18   3        0.03       -0.42      3.34 o
 -10  19   3        5.36       11.00      8.12 o
  -9  19   3       29.26       32.55      7.20 o
  -8  19   3       12.31       13.11      3.87 o
  -7  19   3        7.22        3.72      2.99 o
  -6  19   3        0.03        0.41      2.58 o
  -5  19   3        0.02       -1.67      2.16 o
  -4  19   3        3.42        4.03      2.42 o
  -3  19   3        2.79        1.37      2.29 o
  -2  19   3        0.80        2.95      2.63 o
  -1  19   3       34.76       32.96      5.42 o
   0  19   3        8.87        0.96      2.45 o
   1  19   3       79.19       82.87      4.93 o
   2  19   3       49.40       64.79      6.26 o
   3  19   3       44.16       43.86      4.29 o
   4  19   3        0.28       -1.07      2.69 o
   5  19   3        3.45        0.56      2.84 o
   6  19   3        9.68        5.12      3.12 o
   7  19   3        0.81        0.89      3.02 o
   8  19   3        4.23        3.43      3.20 o
   9  19   3        2.52        9.43      3.78 o
  -9  20   3        0.18        2.82      5.84 o
  -8  20   3       14.09       10.94      3.49 o
  -7  20   3        0.07       -2.80      2.80 o
  -6  20   3       17.86       16.32      3.53 o
  -5  20   3        6.29        2.63      2.80 o
  -4  20   3       11.24        6.55      3.03 o
  -3  20   3       47.73       42.32      3.87 o
  -2  20   3       22.14       21.81      3.59 o
  -1  20   3       45.61       43.92      4.21 o
   0  20   3        2.45        1.01      2.57 o
   1  20   3        7.44        9.58      3.53 o
   2  20   3       32.09       38.81      4.11 o
   3  20   3       13.96       14.45      3.43 o
   4  20   3        0.06        4.06      2.91 o
   5  20   3       10.48       12.00      3.44 o
   6  20   3        0.27        4.06      3.12 o
   7  20   3       13.21       17.63      3.85 o
   8  20   3        1.69        0.36      3.24 o
  -8  21   3        1.65        3.04      5.22 o
  -7  21   3        3.87        1.41      3.17 o
  -6  21   3        9.81       10.61      3.45 o
  -5  21   3        0.62       -2.55      2.55 o
  -4  21   3        2.77        1.07      2.87 o
  -3  21   3        0.05       -0.87      2.44 o
  -2  21   3        2.59       -2.38      2.38 o
  -1  21   3        0.12       -2.74      2.74 o
   0  21   3       84.82      101.58      5.78 o
   1  21   3        7.75        2.81      2.92 o
   2  21   3       10.21       15.07      3.44 o
   3  21   3        0.03        1.14      3.01 o
   4  21   3        8.20        9.59      3.37 o
   5  21   3       15.11        5.80      3.30 o
   6  21   3       17.16        9.97      3.70 o
   7  21   3        3.74        5.66      3.40 o
  -7  22   3        1.89        5.66      3.99 o
  -6  22   3        7.88       10.25      4.09 o
  -5  22   3       14.03       18.06      4.38 o
  -4  22   3        7.47        5.78      3.31 o
  -3  22   3       14.75       11.51      3.57 o
  -2  22   3        0.71       -0.55      2.67 o
  -1  22   3        0.62       -2.80      2.80 o
   0  22   3       24.64       17.09      4.89 o
   1  22   3       38.10       48.72      5.38 o
   2  22   3        7.64        6.39      3.28 o
   3  22   3        0.57       -2.71      2.71 o
   4  22   3       19.47       15.79      4.09 o
   5  22   3        9.29        8.46      3.78 o
   6  22   3        1.20       -2.48      3.66 o
  -6  23   3        1.09        1.42      5.50 o
  -5  23   3        7.11        9.96      3.86 o
  -4  23   3        6.44       17.25      4.70 o
  -3  23   3        0.00        2.60      3.85 o
  -2  23   3       13.72       17.63      3.94 o
  -1  23   3        5.43        4.88      3.34 o
   0  23   3        0.04       -1.25      3.07 o
   1  23   3        3.34        8.31      3.55 o
   2  23   3        7.89        6.35      3.95 o
   3  23   3       29.05       29.80      5.46 o
   4  23   3        1.71        2.44      3.38 o
   5  23   3        1.86       -1.45      3.32 o
  -4  24   3        3.52        0.09      3.54 o
  -3  24   3        9.51        6.15      4.10 o
  -2  24   3        6.70       10.52      3.95 o
  -1  24   3        8.27        2.92      3.56 o
   0  24   3       21.81       43.64     10.17 o
   1  24   3        0.35        1.84      3.45 o
   2  24   3        0.06        2.31      3.30 o
   3  24   3        1.23       -1.21      3.38 o
 -11   0   4        1.02       -0.44      4.72 o
 -10   0   4        5.25        1.82      2.12 o
  -9   0   4       24.03       19.04      2.57 o
  -8   0   4      103.50      106.13      5.77 o
  -7   0   4       12.31       12.18      1.93 o
  -6   0   4      229.80      242.58      5.76 o
  -5   0   4      135.26      179.08      3.79 o
  -4   0   4      205.11      219.32      4.46 o
  -3   0   4     2254.27     2273.72     37.43 o
  -2   0   4      148.80      133.33      4.90 o
  -1   0   4     1891.44     1935.72     34.78 o
   0   0   4     1737.70     1735.70     24.95 o
   1   0   4      200.10      203.44      4.62 o
   2   0   4      750.83      744.96     11.91 o
   3   0   4     5230.65     5582.31     92.11 o
   4   0   4     2340.76     2453.03     50.56 o
   5   0   4      150.98      137.31      6.22 o
   6   0   4      190.67      201.75     13.16 o
   7   0   4     1418.57     1402.24     40.92 o
   8   0   4      851.92      839.28     29.27 o
   9   0   4       89.97       88.80      9.42 o
  10   0   4       43.03       44.40      7.78 o
  11   0   4      148.12      124.29     12.07 o
  12   0   4        2.94        0.44      5.47 o
  13   0   4        0.80        6.88      6.59 o
  14   0   4        0.76       -1.05      5.86 o
 -11   1   4       18.91       24.64      5.07 o
 -10   1   4       45.62       30.15      2.24 o
  -9   1   4       35.23       38.96      2.20 o
  -8   1   4        0.02       -1.16      1.16 o
  -7   1   4        1.52        0.16      0.98 o
  -6   1   4      996.20     1088.04     11.30 o
  -5   1   4      205.94      176.68      2.86 o
  -4   1   4       12.18        9.17      1.23 o
  -3   1   4      175.09      186.78      2.25 o
  -2   1   4      579.45      585.00      6.36 o
  -1   1   4     2665.35     2797.90     25.75 o
   0   1   4      449.40      459.06      5.33 o
   1   1   4      218.58      232.77      3.09 o
   2   1   4      558.79      585.78      7.23 o
   3   1   4        5.45        2.31      1.16 o
   4   1   4      792.41      858.06     12.60 o
   5   1   4       15.71       11.38      1.95 o
   6   1   4       99.94       86.47      3.74 o
   7   1   4        8.56        3.07      1.96 o
   8   1   4     1576.86     1488.29     31.28 o
   9   1   4       19.47       21.21      4.53 o
  10   1   4       43.48       44.89      6.68 o
  11   1   4       17.65       13.08      4.74 o
  12   1   4       19.67       26.28      5.76 o
  13   1   4       28.46       24.97     11.10 o
  14   1   4        3.68       12.06      5.23 o
 -11   2   4       16.62        4.91      3.80 o
 -10   2   4        6.70        4.81      2.16 o
  -9   2   4       30.71       28.44      2.02 o
  -8   2   4        0.02       -1.14      1.14 o
  -7   2   4        2.25        0.85      1.04 o
  -6   2   4      696.88      652.45      7.57 o
  -5   2   4      165.84      208.71      3.22 o
  -4   2   4      849.47      886.00      9.10 o
  -3   2   4      413.16      446.86      4.88 o
  -2   2   4      316.27      361.81      4.04 o
  -1   2   4       97.45      106.53      1.58 o
   0   2   4      748.48      755.84      7.41 o
   1   2   4      153.02      171.93      2.95 o
   2   2   4      395.32      394.22      5.44 o
   3   2   4     2770.85     2909.04     29.27 o
   4   2   4       96.47       98.79      2.75 o
   5   2   4       47.57       40.95      2.64 o
   6   2   4       16.22       13.88      2.08 o
   7   2   4        2.37       -1.16      1.36 o
   8   2   4      134.89      128.29      7.47 o
   9   2   4      291.92      283.70     11.25 o
  10   2   4        2.72        4.56      9.38 o
  11   2   4       12.67       17.99      8.34 o
  12   2   4      115.08      120.52      8.87 o
  13   2   4        7.60       22.92      5.82 o
  14   2   4        3.55        5.50      4.56 o
 -11   3   4       15.44       15.18      4.44 o
 -10   3   4      185.97      193.90      5.95 o
  -9   3   4       87.36       83.89      3.17 o
  -8   3   4       66.40       72.87      2.80 o
  -7   3   4      829.96      845.48      9.47 o
  -6   3   4       12.47       10.41      1.36 o
  -5   3   4        0.42        0.59      0.77 o
  -4   3   4      216.17      234.71      3.44 o
  -3   3   4      268.12      277.01      4.46 o
  -2   3   4      817.47      857.08      7.75 o
  -1   3   4      581.24      629.59      6.27 o
   0   3   4     1294.94     1384.07     11.69 o
   1   3   4      986.22     1075.45     11.76 o
   2   3   4     2385.24     2433.37     24.72 o
   3   3   4      504.76      503.00      6.78 o
   4   3   4      197.56      195.92      4.01 o
   5   3   4       51.65       50.57      2.33 o
   6   3   4        4.55        3.48      1.68 o
   7   3   4      220.05      207.90      8.54 o
   8   3   4       44.06       43.11      9.90 o
   9   3   4      357.81      370.32     15.53 o
  10   3   4        1.24        1.28      3.44 o
  11   3   4       44.43       50.82      6.42 o
  12   3   4       10.87        6.04      4.60 o
  13   3   4       14.14       10.48      4.81 o
  14   3   4        2.63        3.99      4.71 o
 -11   4   4       18.40       17.16      4.34 o
 -10   4   4        0.13        0.06      1.82 o
  -9   4   4        8.74        9.37      2.28 o
  -8   4   4      150.46      151.02      3.95 o
  -7   4   4       24.00       30.27      1.68 o
  -6   4   4        4.14        6.72      0.96 o
  -5   4   4      345.87      375.05      4.27 o
  -4   4   4       46.67       43.04      1.46 o
  -3   4   4       28.46       47.59      1.66 o
  -2   4   4      820.78      837.84      7.41 o
  -1   4   4      671.75      723.49      6.27 o
   0   4   4      927.70      975.30     10.73 o
   1   4   4      393.58      456.01      5.12 o
   2   4   4     1310.39     1274.29     12.89 o
   3   4   4      171.12      186.58      3.38 o
   4   4   4     1443.07     1585.19     16.13 o
   5   4   4       30.58       36.47      2.01 o
   6   4   4      116.99      103.97      3.10 o
   7   4   4      554.86      543.43     12.72 o
   8   4   4       54.72       48.06     10.69 o
   9   4   4       53.17       48.63      5.45 o
  10   4   4       11.11        9.13      3.91 o
  11   4   4       13.07       13.97      4.63 o
  12   4   4       10.25       -1.27      6.77 o
  13   4   4        1.68        4.64      4.68 o
  14   4   4        0.94        1.04      6.26 o
 -11   5   4       66.05       66.68      5.92 o
 -10   5   4        0.68        1.24      2.02 o
  -9   5   4       18.34       25.21      2.25 o
  -8   5   4      475.19      482.32      7.59 o
  -7   5   4        3.88        5.62      1.57 o
  -6   5   4        6.87        6.35      1.06 o
  -5   5   4       19.36       16.42      1.08 o
  -4   5   4        1.20        2.59      0.91 o
  -3   5   4       23.49       21.12      1.23 o
  -2   5   4     4085.90     4142.83     49.58 o
  -1   5   4       66.71       61.79      1.58 o
   0   5   4     1231.26     1264.86     11.71 o
   1   5   4        6.98        1.86      0.80 o
   2   5   4      283.92      310.27      4.49 o
   3   5   4        0.04       -0.29      0.91 o
   4   5   4      166.25      173.98      3.40 o
   5   5   4        0.20       -0.99      0.99 o
   6   5   4      318.86      326.41      8.18 o
   7   5   4       27.31       12.63      4.79 o
   8   5   4      102.33      106.16      6.04 o
   9   5   4       30.03       31.17      4.88 o
  10   5   4        0.93        4.94      3.52 o
  11   5   4       24.84       29.78      5.52 o
  12   5   4        9.38       20.79      5.60 o
  13   5   4       88.15       95.17     10.19 o
  14   5   4        1.47        6.51      4.81 o
 -11   6   4        5.15        3.59      4.09 o
 -10   6   4       98.40       91.38      4.18 o
  -9   6   4       11.31       15.65      2.37 o
  -8   6   4       86.44       85.53      2.85 o
  -7   6   4      543.99      563.05      7.45 o
  -6   6   4       17.12       18.89      1.63 o
  -5   6   4      484.11      504.96      5.86 o
  -4   6   4      285.19      300.14      5.14 o
  -3   6   4       82.01      110.92      3.13 o
  -2   6   4      156.70      161.94      3.70 o
  -1   6   4        0.02       -0.77      0.77 o
   0   6   4     3867.88     3987.92     36.00 o
   1   6   4       22.70       16.07      1.21 o
   2   6   4       86.21      106.48      2.52 o
   3   6   4      266.10      268.76      4.35 o
   4   6   4      179.89      170.82      3.53 o
   5   6   4      186.10      206.21      3.79 o
   6   6   4        3.57        5.05      1.11 o
   7   6   4     1040.39     1066.18     16.51 o
   8   6   4        0.71       -2.51      2.51 o
   9   6   4       73.51       65.14      6.32 o
  10   6   4        0.00        5.13      3.77 o
  11   6   4        5.61        7.79      4.56 o
  12   6   4       86.51       90.98      9.10 o
  13   6   4       26.83       28.59      6.35 o
  14   6   4        0.57        0.76      7.95 o
 -12   7   4        8.00        9.66      6.67 o
 -11   7   4        6.37        3.06      3.13 o
 -10   7   4       80.56       93.85      4.33 o
  -9   7   4        0.01       -1.57      1.57 o
  -8   7   4      286.09      274.33      5.41 o
  -7   7   4       65.69       68.80      2.93 o
  -6   7   4     1165.97     1151.89     13.46 o
  -5   7   4       85.92       84.45      2.38 o
  -4   7   4      142.47      166.47      4.17 o
  -3   7   4        7.58        7.68      1.46 o
  -2   7   4       46.71       38.75      1.77 o
  -1   7   4     1283.10     1409.11     15.31 o
   0   7   4        0.01       -0.13      0.98 o
   1   7   4       47.79       65.79      2.03 o
   2   7   4      259.44      253.38      4.16 o
   3   7   4      436.41      443.60      6.12 o
   4   7   4      812.20      820.83      9.72 o
   5   7   4      185.95      199.24      3.79 o
   6   7   4      172.44      168.29      3.79 o
   7   7   4        4.19        3.52      2.14 o
   8   7   4      210.51      202.64      8.05 o
   9   7   4       10.28        5.43      3.16 o
  10   7   4       71.97       85.20      7.57 o
  11   7   4       19.93       27.66      5.66 o
  12   7   4      123.21      153.22     10.29 o
  13   7   4        5.86        3.09      4.83 o
 -12   8   4       54.13       39.26      9.76 o
 -11   8   4        1.09        0.05      3.25 o
 -10   8   4        3.29        6.35      4.28 o
  -9   8   4       18.14       17.77      2.80 o
  -8   8   4      113.29      100.48      3.76 o
  -7   8   4       20.75       16.48      2.58 o
  -6   8   4      328.84      311.03      6.02 o
  -5   8   4        7.09       13.13      1.39 o
  -4   8   4       13.68       13.58      1.61 o
  -3   8   4      256.28      272.79      5.16 o
  -2   8   4      202.09      188.83      3.77 o
  -1   8   4      267.92      272.46      4.66 o
   0   8   4        0.54        5.34      1.18 o
   1   8   4      114.03      121.96      3.17 o
   2   8   4       57.18       49.00      2.08 o
   3   8   4       35.79       34.54      1.96 o
   4   8   4      107.83      141.24      4.12 o
   5   8   4       22.96       22.86      1.78 o
   6   8   4       16.44       13.62      1.60 o
   7   8   4      197.62      202.86      4.55 o
   8   8   4       17.72       11.08      3.40 o
   9   8   4       10.45       13.85      3.69 o
  10   8   4       24.68       18.72      4.04 o
  11   8   4       34.99       32.84      6.20 o
  12   8   4        6.04        0.10      4.85 o
  13   8   4        6.39       18.34      6.16 o
 -13   9   4       45.44       39.60     10.12 o
 -12   9   4        4.39        5.42      7.13 o
 -11   9   4       59.21       60.44      6.51 o
 -10   9   4       40.46       47.25      5.74 o
  -9   9   4       24.64       21.95      3.66 o
  -8   9   4       39.59       38.55      2.80 o
  -7   9   4        6.02        0.93      2.24 o
  -6   9   4       78.00       79.70      3.42 o
  -5   9   4       69.07       62.29      2.48 o
  -4   9   4       51.19       72.22      2.83 o
  -3   9   4      147.61      149.64      3.49 o
  -2   9   4       82.02       84.69      2.71 o
  -1   9   4       15.80       19.01      1.84 o
   0   9   4      161.97      156.61      4.07 o
   1   9   4       82.32       93.16      3.03 o
   2   9   4        1.55        2.17      1.35 o
   3   9   4       52.74       56.29      2.25 o
   4   9   4       12.92       12.41      1.54 o
   5   9   4        9.04        7.88      1.19 o
   6   9   4       86.96       82.16      2.92 o
   7   9   4       12.14        8.43      2.54 o
   8   9   4       28.64       36.05      4.01 o
   9   9   4       32.00       27.27      4.51 o
  10   9   4       42.46       34.88      4.94 o
  11   9   4        2.47       -1.29      4.40 o
  12   9   4       21.90       35.01      6.83 o
  13   9   4        3.38       -0.38      4.78 o
 -13  10   4        1.94        3.89      7.22 o
 -12  10   4        0.07        3.43      6.62 o
 -11  10   4        5.01        6.62      6.96 o
 -10  10   4       16.89       12.36      6.45 o
  -9  10   4       30.58       30.79      4.06 o
  -8  10   4       30.17       29.96      2.74 o
  -7  10   4       69.33       69.07      3.97 o
  -6  10   4      943.81      944.34     14.20 o
  -5  10   4       24.64       33.76      2.85 o
  -4  10   4        0.00       -1.30      1.30 o
  -3  10   4      122.88      127.12      3.38 o
  -2  10   4      202.31      206.45      4.28 o
  -1  10   4      165.35      167.38      4.29 o
   0  10   4       76.37       67.99      4.57 o
   1  10   4        8.86       12.69      1.85 o
   2  10   4       25.81       25.62      2.93 o
   3  10   4       72.72       70.60      3.00 o
   4  10   4      145.73      129.04      4.46 o
   5  10   4        9.60       18.04      2.75 o
   6  10   4        1.51       -1.66      1.66 o
   7  10   4       81.01       84.04      3.86 o
   8  10   4        1.67       -0.50      2.46 o
   9  10   4       73.36       68.78      5.23 o
  10  10   4        1.12        0.88      4.11 o
  11  10   4        1.51        2.70      3.59 o
  12  10   4       30.81       49.46      7.55 o
  13  10   4        8.16        4.38      5.34 o
 -13  11   4        0.00       -4.69      4.69 o
 -12  11   4       15.37       24.18      8.59 o
 -11  11   4       43.02       47.15      6.56 o
 -10  11   4        1.21       -2.38      5.47 o
  -9  11   4       61.01       59.23      5.53 o
  -8  11   4       22.90       21.38      3.10 o
  -7  11   4        0.15       -0.19      2.14 o
  -6  11   4      149.91      146.26      5.15 o
  -5  11   4      133.87      134.42      3.50 o
  -4  11   4      456.75      450.90      7.10 o
  -3  11   4        2.87        2.83      1.37 o
  -2  11   4      313.58      279.53      5.30 o
  -1  11   4      151.20      136.78      4.46 o
   0  11   4      446.60      418.34      7.57 o
   1  11   4       10.79        8.96      1.89 o
   2  11   4        0.31       -1.48      1.54 o
   3  11   4       55.76       56.62      2.94 o
   4  11   4       98.36       90.03      4.14 o
   5  11   4       75.69       81.36      4.76 o
   6  11   4      161.86      139.47      4.85 o
   7  11   4       25.78       27.79      2.82 o
   8  11   4        3.09        5.83      2.77 o
   9  11   4        8.28        6.88      3.29 o
  10  11   4        1.90        2.13      3.52 o
  11  11   4        1.03        1.55      3.55 o
  12  11   4        4.21       11.25      5.60 o
 -13  12   4        7.64        8.98      7.86 o
 -12  12   4        0.03       -3.93      3.98 o
 -11  12   4       46.02       50.33     10.95 o
 -10  12   4       30.02       45.42      9.83 o
  -9  12   4        3.62        6.26      4.13 o
  -8  12   4        1.58        0.21      2.33 o
  -7  12   4      288.48      272.79      8.18 o
  -6  12   4       76.79       77.25      6.29 o
  -5  12   4      158.01      152.17      3.57 o
  -4  12   4       36.30       37.70      2.40 o
  -3  12   4       15.08       15.84      1.87 o
  -2  12   4       17.23       13.02      2.42 o
  -1  12   4       60.72       51.48      4.13 o
   0  12   4        3.88        2.35      1.70 o
   1  12   4      512.85      502.68      8.93 o
   2  12   4      453.62      437.43      8.40 o
   3  12   4      242.05      267.31      6.60 o
   4  12   4      240.14      225.91      6.87 o
   5  12   4      116.18      105.01      5.23 o
   6  12   4        1.32       -0.68      1.88 o
   7  12   4      145.97      143.91      5.80 o
   8  12   4        3.05        2.24      2.72 o
   9  12   4       19.94       22.61      4.14 o
  10  12   4        2.55       -0.86      3.13 o
  11  12   4        4.44        3.29      3.92 o
  12  12   4        2.24        3.64      4.26 o
 -12  13   4        0.78       -3.61      4.90 o
 -11  13   4        0.47       -5.84      5.84 o
 -10  13   4       18.22       40.53      9.85 o
  -9  13   4       54.55       51.12     18.54 o
  -8  13   4        1.17       -1.57      2.73 o
  -7  13   4        0.24        2.22      2.18 o
  -6  13   4       60.06       65.40      3.48 o
  -5  13   4        8.19       10.15      1.68 o
  -4  13   4      197.61      191.27      5.46 o
  -3  13   4        8.99        7.64      1.71 o
  -2  13   4       70.11       67.48      2.98 o
  -1  13   4        4.04        3.05      1.80 o
   0  13   4       12.23       16.37      2.34 o
   1  13   4       27.99       25.85      2.65 o
   2  13   4      197.64      212.45      5.93 o
   3  13   4      614.43      591.36     13.67 o
   4  13   4      141.90      127.82      7.85 o
   5  13   4      109.75      124.47      5.19 o
   6  13   4       47.42       43.82      4.26 o
   7  13   4       36.09       32.09      4.48 o
   8  13   4       17.39       28.71      4.03 o
   9  13   4       22.52       24.78      4.27 o
  10  13   4        5.46       10.83      3.78 o
  11  13   4        0.17        2.81      3.89 o
  12  13   4        1.13        2.11      4.24 o
 -12  14   4        0.39       15.06      5.22 o
 -11  14   4       10.62        9.12      8.30 o
 -10  14   4        3.25       -4.96      4.96 o
  -9  14   4        7.71       13.62      6.96 o
  -8  14   4        8.45        7.02      3.34 o
  -7  14   4       69.11       58.75      3.91 o
  -6  14   4        3.47        3.29      1.84 o
  -5  14   4        0.61        0.38      1.65 o
  -4  14   4       41.16       35.40      2.51 o
  -3  14   4        7.73        9.91      1.92 o
  -2  14   4       22.48       21.92      2.22 o
  -1  14   4       15.92       11.21      2.79 o
   0  14   4      142.84      133.55      6.36 o
   1  14   4      136.44      139.08      4.89 o
   2  14   4      155.66      148.44      5.24 o
   3  14   4       92.21       81.27      4.23 o
   4  14   4        6.23        9.31      2.50 o
   5  14   4      277.51      279.58      7.60 o
   6  14   4        3.15        4.92      2.93 o
   7  14   4        9.38       14.40      3.67 o
   8  14   4       21.37       21.73      3.93 o
   9  14   4       32.39       37.52      4.80 o
  10  14   4        0.92        6.22      3.70 o
  11  14   4        0.09        0.83      4.07 o
 -12  15   4        0.11        1.19      8.32 o
 -11  15   4        1.44       -2.29      7.22 o
 -10  15   4        6.05       12.65      7.98 o
  -9  15   4       26.81       32.54      6.04 o
  -8  15   4       10.58        2.87      2.70 o
  -7  15   4        2.74        1.12      2.26 o
  -6  15   4       37.21       32.53      3.00 o
  -5  15   4       36.30       35.73      2.71 o
  -4  15   4        5.85        4.89      2.14 o
  -3  15   4      179.43      179.76      4.84 o
  -2  15   4       13.18       12.16      2.14 o
  -1  15   4       11.52        9.69      2.66 o
   0  15   4       29.04       24.68      2.89 o
   1  15   4      237.13      231.86      6.40 o
   2  15   4        8.63        6.27      2.36 o
   3  15   4        0.02       -0.11      2.09 o
   4  15   4        9.77       10.56      2.69 o
   5  15   4       71.51       70.43      4.47 o
   6  15   4       12.85       12.34      2.96 o
   7  15   4        4.18        1.95      2.70 o
   8  15   4       59.34       56.24      5.33 o
   9  15   4        0.14        2.35      3.71 o
  10  15   4        0.11       -2.59      3.54 o
  11  15   4        0.06        2.35      3.91 o
 -11  16   4        0.45       12.77      8.78 o
 -10  16   4       55.44       72.25     12.70 o
  -9  16   4       28.83       23.29      5.75 o
  -8  16   4       49.80       64.24      5.19 o
  -7  16   4        1.17        0.06      2.99 o
  -6  16   4        0.63       -0.08      2.23 o
  -5  16   4       32.05       30.51      2.97 o
  -4  16   4        0.82        0.91      2.15 o
  -3  16   4       41.93       55.39      4.17 o
  -2  16   4        0.57        1.43      1.82 o
  -1  16   4        0.01       -1.90      1.90 o
   0  16   4       56.02       56.67      3.78 o
   1  16   4       37.52       44.02      3.54 o
   2  16   4        3.38       -2.07      2.07 o
   3  16   4        0.90       -2.49      2.49 o
   4  16   4       15.57       10.83      2.75 o
   5  16   4        0.09       -2.22      2.22 o
   6  16   4        0.63       -2.37      2.37 o
   7  16   4        7.37       10.44      4.18 o
   8  16   4        0.20        3.35      2.99 o
   9  16   4        1.31       -3.76      3.76 o
  10  16   4        9.63        7.63      4.24 o
 -11  17   4        7.94       20.29      9.83 o
 -10  17   4        2.68       -3.84      7.37 o
  -9  17   4       18.55       19.78      8.59 o
  -8  17   4        0.92       -2.72      2.72 o
  -7  17   4        4.03        4.81      2.66 o
  -6  17   4        2.96        2.15      2.87 o
  -5  17   4        9.33       10.75      3.60 o
  -4  17   4        1.47        1.62      2.13 o
  -3  17   4       44.56       45.19      3.73 o
  -2  17   4       50.35       52.23      3.26 o
  -1  17   4       22.97       17.74      2.88 o
   0  17   4        3.83        1.72      2.33 o
   1  17   4       10.43        6.51      2.57 o
   2  17   4        2.27        1.61      2.22 o
   3  17   4        8.83        5.47      2.73 o
   4  17   4       79.11       83.22      4.94 o
   5  17   4        3.01        4.78      2.75 o
   6  17   4        1.81        1.36      2.80 o
   7  17   4       12.25       11.21      3.29 o
   8  17   4       14.20       15.73      3.74 o
   9  17   4       28.44       30.14      4.46 o
  10  17   4        2.20        2.37      3.35 o
 -10  18   4       10.60        9.84      5.59 o
  -9  18   4        4.57       -2.54      3.69 o
  -8  18   4        8.15        5.51      3.48 o
  -7  18   4        0.71        0.15      2.44 o
  -6  18   4       72.25       80.04      4.95 o
  -5  18   4        4.56        2.58      2.82 o
  -4  18   4        1.08        4.13      2.57 o
  -3  18   4       24.12       23.32      3.24 o
  -2  18   4       22.23       19.09      4.42 o
  -1  18   4       96.33      101.81      5.04 o
   0  18   4       28.25       27.87      3.40 o
   1  18   4        2.37        1.14      2.37 o
   2  18   4       13.47       17.86      3.17 o
   3  18   4       24.41       18.92      3.30 o
   4  18   4       58.82       60.91      4.58 o
   5  18   4        7.68        5.48      2.88 o
   6  18   4        1.48       -1.15      2.76 o
   7  18   4        1.34        3.52      3.09 o
   8  18   4        0.66       -2.59      3.04 o
   9  18   4        6.10        7.90      3.78 o
  -9  19   4        4.41       -3.88      3.88 o
  -8  19   4        9.37       -1.07      3.38 o
  -7  19   4        7.24        8.31      3.49 o
  -6  19   4        3.55        3.84      2.74 o
  -5  19   4        2.64        2.37      2.75 o
  -4  19   4       27.71       22.47      3.51 o
  -3  19   4        0.40        3.53      2.58 o
  -2  19   4        7.54       12.27      2.97 o
  -1  19   4       37.98       37.21      3.83 o
   0  19   4      138.74      133.62      5.89 o
   1  19   4        7.20        2.58      2.68 o
   2  19   4        4.78       -1.66      2.38 o
   3  19   4      104.74      107.26      5.66 o
   4  19   4       16.53       16.04      3.63 o
   5  19   4        0.05       -2.61      2.61 o
   6  19   4       23.08       29.79      4.14 o
   7  19   4       16.69       11.04      4.16 o
   8  19   4       12.99       16.34      3.90 o
   9  19   4        5.37       13.65      4.02 o
  -8  20   4        1.56        4.09      4.23 o
  -7  20   4        0.48        2.44      3.28 o
  -6  20   4       21.44       21.24      3.63 o
  -5  20   4       19.95       14.05      3.33 o
  -4  20   4        7.12        4.13      3.02 o
  -3  20   4        0.55       -2.77      2.86 o
  -2  20   4        9.87       14.07      3.24 o
  -1  20   4       11.23        9.93      3.04 o
   0  20   4        0.92        3.88      2.87 o
   1  20   4        9.76       13.44      3.29 o
   2  20   4        0.86        5.07      2.97 o
   3  20   4        5.48        2.10      2.81 o
   4  20   4        3.43        5.39      3.07 o
   5  20   4        2.27       -0.40      2.92 o
   6  20   4        0.01       -0.62      3.11 o
   7  20   4       14.39        8.26      3.79 o
   8  20   4        0.07        2.05      3.52 o
  -8  21   4       40.13       63.05     11.85 o
  -7  21   4        0.43       -1.47      3.47 o
  -6  21   4        2.24        2.72      3.38 o
  -5  21   4        0.40        0.52      2.98 o
  -4  21   4        3.50        5.15      3.27 o
  -3  21   4        4.87       -0.28      2.67 o
  -2  21   4        6.68        7.37      3.42 o
  -1  21   4        2.23       -2.86      3.10 o
   0  21   4        0.02       -1.46      2.80 o
   1  21   4       41.09       39.31      4.36 o
   2  21   4       19.63       20.75      3.78 o
   3  21   4       42.86       54.56      5.53 o
   4  21   4       20.00       12.68      3.56 o
   5  21   4        2.90        2.65      3.17 o
   6  21   4       14.94        6.93      3.57 o
   7  21   4        0.82        6.37      3.61 o
  -6  22   4        6.80        6.17      6.66 o
  -5  22   4       40.30       63.07      6.16 o
  -4  22   4       10.98       10.28      3.51 o
  -3  22   4        5.75        2.34      3.19 o
  -2  22   4       17.29       28.87      4.66 o
  -1  22   4        4.22       -1.18      3.24 o
   0  22   4        2.72        0.60      3.41 o
   1  22   4       51.14       62.23      5.90 o
   2  22   4        0.36       -2.80      2.80 o
   3  22   4        0.07        0.25      3.18 o
   4  22   4        8.43       16.17      3.88 o
   5  22   4       15.10        7.97      4.32 o
   6  22   4        2.25       -3.40      5.04 o
  -5  23   4       10.14       17.06      4.62 o
  -4  23   4        7.34        1.00      3.35 o
  -3  23   4       13.24       15.11      3.95 o
  -2  23   4        0.38        2.85      3.27 o
  -1  23   4        2.67        7.90      5.73 o
   0  23   4       88.37      110.38     10.54 o
   1  23   4        0.43        2.58      5.06 o
   2  23   4        2.23        4.19      3.93 o
   3  23   4        6.83        2.10      3.72 o
   4  23   4        7.99       12.04      5.43 o
  -3  24   4        3.50        8.48      3.95 o
  -2  24   4        1.03       -2.15      3.33 o
  -1  24   4        1.17        5.04      4.31 o
   0  24   4        3.54        6.97      4.08 o
   1  24   4       23.39       18.40      4.83 o
   2  24   4       21.29       24.71      4.78 o
 -11   1   5       18.72       22.47      4.53 o
 -10   1   5       34.38       32.57      2.91 o
  -9   1   5        2.88        3.24      1.72 o
  -8   1   5       98.23       92.03      2.94 o
  -7   1   5        7.36        4.30      1.45 o
  -6   1   5      138.16      125.35      3.81 o
  -5   1   5      206.09      213.39      4.72 o
  -4   1   5       37.20       34.64      1.22 o
  -3   1   5       12.23        9.05      0.69 o
  -2   1   5     1657.41     1768.80     18.30 o
  -1   1   5      613.21      560.00      6.80 o
   0   1   5      192.92      200.90      4.05 o
   1   1   5        7.55       12.15      0.93 o
   2   1   5      156.81      172.02      3.24 o
   3   1   5      167.10      166.84      7.94 o
   4   1   5        8.88        8.09      1.53 o
   5   1   5      311.53      309.51      6.78 o
   6   1   5        3.54        1.35      1.55 o
   7   1   5      697.12      685.73     20.74 o
   8   1   5      152.14      139.09      7.73 o
   9   1   5      134.48      117.93      7.55 o
  10   1   5      119.98      118.50     10.17 o
  11   1   5       10.59       13.41      4.65 o
  12   1   5       11.34        7.88      4.41 o
  13   1   5        0.00        0.36      4.25 o
  14   1   5        0.33       -3.89      4.39 o
 -11   2   5        0.55       -1.72      2.32 o
 -10   2   5        8.30       11.23      3.55 o
  -9   2   5       47.22       53.45      3.72 o
  -8   2   5        5.01        1.45      1.37 o
  -7   2   5      817.20      800.74      9.89 o
  -6   2   5       10.43        7.79      1.05 o
  -5   2   5      374.22      429.13      5.86 o
  -4   2   5      363.28      392.74      5.13 o
  -3   2   5      574.44      658.68      6.80 o
  -2   2   5      640.95      641.61      6.93 o
  -1   2   5      770.48      831.50      7.58 o
   0   2   5       21.63       32.21      1.04 o
   1   2   5      491.08      506.19      6.06 o
   2   2   5      272.95      285.67      4.60 o
   3   2   5      488.15      547.40      6.87 o
   4   2   5      103.80      104.43      3.19 o
   5   2   5      216.10      216.12      5.58 o
   6   2   5       13.56       17.33      2.57 o
   7   2   5      337.66      348.50      8.22 o
   8   2   5        6.60        8.94      3.68 o
   9   2   5       36.21       36.38      5.09 o
  10   2   5        4.01        3.44      7.59 o
  11   2   5       55.37       61.80      8.94 o
  12   2   5       44.61       44.68      6.71 o
  13   2   5        5.20        4.90      4.71 o
  14   2   5        1.49        6.50      5.25 o
 -11   3   5       32.76       35.50      3.88 o
 -10   3   5      145.80      152.07      8.23 o
  -9   3   5       21.86       15.71      2.51 o
  -8   3   5      708.06      696.99     11.06 o
  -7   3   5       31.75       30.45      1.87 o
  -6   3   5      727.23      707.78     14.12 o
  -5   3   5       21.86       13.62      0.96 o
  -4   3   5       73.96       72.66      2.27 o
  -3   3   5      904.09      996.74      9.70 o
  -2   3   5     2547.58     2619.26     22.81 o
  -1   3   5      732.55      766.68      7.58 o
   0   3   5      341.09      340.67      4.08 o
   1   3   5      573.40      616.99      7.01 o
   2   3   5     4685.33     4882.67     47.76 o
   3   3   5       58.64       60.72      2.25 o
   4   3   5        0.51        0.10      1.08 o
   5   3   5       17.76       12.75      1.64 o
   6   3   5       57.59       59.63      3.40 o
   7   3   5      138.21      136.34      5.30 o
   8   3   5       58.31       56.70      5.50 o
   9   3   5       26.17       23.44      4.60 o
  10   3   5       37.96       44.67      6.04 o
  11   3   5       28.67       34.60      5.94 o
  12   3   5        3.65        2.69      4.04 o
  13   3   5       17.01       23.58      6.19 o
  14   3   5        2.02        3.33      4.78 o
 -11   4   5       62.06       72.18      5.03 o
 -10   4   5      140.05      142.60      6.43 o
  -9   4   5        6.12       14.79      2.52 o
  -8   4   5      145.22      143.62      4.36 o
  -7   4   5     2541.26     2502.14     25.73 o
  -6   4   5      267.01      264.62      4.00 o
  -5   4   5       79.33       77.53      3.23 o
  -4   4   5       13.13       11.71      1.16 o
  -3   4   5       47.37       50.88      1.71 o
  -2   4   5     2595.79     2813.01     24.17 o
  -1   4   5      387.09      381.93      4.46 o
   0   4   5      356.17      382.80      4.58 o
   1   4   5      523.65      512.60      6.21 o
   2   4   5       96.56      122.19      3.03 o
   3   4   5      666.37      705.89      9.16 o
   4   4   5       59.89       60.09      2.25 o
   5   4   5      339.19      342.15      5.52 o
   6   4   5        1.18       -1.18      1.24 o
   7   4   5      507.79      510.98     21.65 o
   8   4   5       46.86       40.06      5.03 o
   9   4   5      200.33      176.27     13.74 o
  10   4   5      122.33      127.09      8.51 o
  11   4   5        3.17        9.62      4.65 o
  12   4   5        6.84       11.00      5.25 o
  13   4   5        1.73        7.46      4.87 o
 -11   5   5        1.42        2.66      2.61 o
 -10   5   5       21.42       27.53      4.28 o
  -9   5   5       11.16       12.01      2.42 o
  -8   5   5       56.12       61.60      3.10 o
  -7   5   5      714.50      660.75      8.09 o
  -6   5   5      243.90      223.76      3.44 o
  -5   5   5      127.30      114.21      3.11 o
  -4   5   5        5.10        3.56      0.96 o
  -3   5   5       69.38       53.01      1.93 o
  -2   5   5     1622.02     1651.65     14.06 o
  -1   5   5      158.97      128.48      2.11 o
   0   5   5      261.86      289.25      4.05 o
   1   5   5      242.81      250.60      3.63 o
   2   5   5      387.02      431.97      5.79 o
   3   5   5       29.49       23.28      1.77 o
   4   5   5        0.46        1.41      1.13 o
   5   5   5       62.95       71.25      2.54 o
   6   5   5       11.92       11.85      1.51 o
   7   5   5       26.22       21.93      6.25 o
   8   5   5      153.70      124.81      9.58 o
   9   5   5        0.08       -0.62      3.11 o
  10   5   5       59.96       65.20      6.78 o
  11   5   5        1.49        2.50      4.26 o
  12   5   5        4.97        4.38      5.13 o
  13   5   5        0.00        0.53      9.18 o
 -11   6   5       41.19       34.23      4.22 o
 -10   6   5        1.87       -1.16      2.17 o
  -9   6   5      126.61      129.25      5.19 o
  -8   6   5        3.89        5.20      1.58 o
  -7   6   5        0.31       -0.45      1.15 o
  -6   6   5       17.89       17.57      1.27 o
  -5   6   5      102.10       94.02      2.43 o
  -4   6   5       84.98       69.39      2.62 o
  -3   6   5      260.97      272.59      5.08 o
  -2   6   5      860.99      868.16      9.44 o
  -1   6   5      142.34      158.02      2.81 o
   0   6   5      176.66      178.09      2.95 o
   1   6   5        2.42        1.02      0.88 o
   2   6   5      615.13      609.79      7.06 o
   3   6   5      395.79      383.73      5.66 o
   4   6   5      152.52      148.99      3.73 o
   5   6   5       32.61       36.87      2.02 o
   6   6   5       39.00       32.71      2.05 o
   7   6   5      403.76      396.50      7.48 o
   8   6   5      256.95      235.47      8.69 o
   9   6   5      120.94      103.50      7.51 o
  10   6   5       68.73       66.05      6.88 o
  11   6   5       31.45       29.86      5.86 o
  12   6   5        1.53       -4.21      4.21 o
  13   6   5       19.87       10.16      5.06 o
 -12   7   5       16.34       11.31      6.76 o
 -11   7   5        8.78        8.70      3.80 o
 -10   7   5      139.55      125.24      5.55 o
  -9   7   5       18.54       16.24      2.74 o
  -8   7   5       20.75       20.15      2.07 o
  -7   7   5       73.01       75.34      2.43 o
  -6   7   5      104.79      111.90      2.70 o
  -5   7   5        7.23        7.46      1.40 o
  -4   7   5      251.81      266.83      4.91 o
  -3   7   5      148.58      158.00      3.59 o
  -2   7   5       76.15       66.56      2.24 o
  -1   7   5      571.49      569.61      6.87 o
   0   7   5      138.43      170.75      3.06 o
   1   7   5        3.09        0.51      1.00 o
   2   7   5      856.09      911.62      9.68 o
   3   7   5      907.63      885.95     13.71 o
   4   7   5      138.01      110.81      3.05 o
   5   7   5       22.05       19.60      1.66 o
   6   7   5       11.43        6.35      2.15 o
   7   7   5        4.14        2.42      1.62 o
   8   7   5       96.18       86.68      4.56 o
   9   7   5       68.97       74.20     12.05 o
  10   7   5       40.27       40.40      6.09 o
  11   7   5        3.65       -3.83      4.07 o
  12   7   5        0.52       -2.97      4.32 o
  13   7   5        8.88       -2.65      4.68 o
 -12   8   5        3.15       -1.19      5.40 o
 -11   8   5        1.44        3.60      3.25 o
 -10   8   5      174.93      181.97      7.69 o
  -9   8   5       39.88       35.27      4.97 o
  -8   8   5        0.26       -0.28      1.63 o
  -7   8   5        2.22        3.35      1.71 o
  -6   8   5      164.97      163.28      3.52 o
  -5   8   5        6.70        4.63      1.50 o
  -4   8   5        0.10        1.76      1.30 o
  -3   8   5     1055.09     1109.22     14.56 o
  -2   8   5        3.83        1.75      1.13 o
  -1   8   5       73.85       71.72      2.45 o
   0   8   5       17.87       13.67      1.46 o
   1   8   5       29.13       27.13      1.65 o
   2   8   5      718.84      690.24      8.51 o
   3   8   5      180.59      166.59      3.66 o
   4   8   5      213.55      206.66      4.19 o
   5   8   5        9.81        8.75      1.44 o
   6   8   5      109.82      124.43      4.14 o
   7   8   5       24.35       25.51      3.50 o
   8   8   5       25.65       19.27      3.92 o
   9   8   5       20.96       11.63      3.56 o
  10   8   5       10.77       15.15     10.90 o
  11   8   5       12.04        6.90      5.17 o
  12   8   5        2.72       -4.12      4.12 o
  13   8   5        1.67        4.33      5.45 o
 -13   9   5        0.97       -2.75      6.45 o
 -12   9   5        3.53       -2.65      5.35 o
 -11   9   5        9.34       13.28      4.36 o
 -10   9   5        0.68       -0.95      2.68 o
  -9   9   5       22.49       26.28      4.39 o
  -8   9   5       69.64       74.95      3.59 o
  -7   9   5      131.89      134.79      4.81 o
  -6   9   5      458.61      463.05      6.61 o
  -5   9   5      228.06      236.49      5.08 o
  -4   9   5      167.91      176.57      4.25 o
  -3   9   5        5.14        6.56      1.38 o
  -2   9   5        0.62        2.97      1.32 o
  -1   9   5      336.71      357.05      5.79 o
   0   9   5       86.36       90.80      2.90 o
   1   9   5       59.06       62.61      3.66 o
   2   9   5        0.00       -1.11      1.11 o
   3   9   5      310.29      286.00      4.65 o
   4   9   5      197.86      174.01      3.90 o
   5   9   5      129.47      152.94      3.59 o
   6   9   5      502.23      471.23      8.22 o
   7   9   5        3.34        2.27      1.80 o
   8   9   5       11.19       13.30      3.59 o
   9   9   5        0.36        0.90      3.08 o
  10   9   5        0.53        0.47      3.01 o
  11   9   5       64.97       68.92     11.63 o
  12   9   5        0.29        7.43      5.89 o
  13   9   5        4.80        4.65      6.71 o
 -13  10   5        0.23       -4.48      6.62 o
 -12  10   5       11.01       13.67      5.59 o
 -11  10   5      107.60      122.67     11.30 o
 -10  10   5       21.73       31.16      4.30 o
  -9  10   5        5.17        6.08      2.78 o
  -8  10   5       10.46        5.57      2.70 o
  -7  10   5        2.32        4.57      1.86 o
  -6  10   5      309.33      315.95      5.34 o
  -5  10   5      145.53      140.46      4.35 o
  -4  10   5       43.39       48.90      2.40 o
  -3  10   5        1.40        1.74      1.32 o
  -2  10   5       65.49       61.87      3.07 o
  -1  10   5        0.13        0.31      1.22 o
   0  10   5       72.21       75.10      4.38 o
   1  10   5      264.03      250.81      5.03 o
   2  10   5       26.54       24.45      2.08 o
   3  10   5       38.45       37.21      2.47 o
   4  10   5      212.51      219.77      4.49 o
   5  10   5      551.04      538.61      8.39 o
   6  10   5       46.17       46.05      3.43 o
   7  10   5       18.37       19.77      2.59 o
   8  10   5        4.64        3.95      2.72 o
   9  10   5        6.22        4.53      3.30 o
  10  10   5       57.69       50.50      6.26 o
  11  10   5        1.29        8.90      4.91 o
  12  10   5        6.04        9.66      8.72 o
 -13  11   5        9.38        5.33      7.74 o
 -12  11   5        7.49        8.48      5.04 o
 -11  11   5       20.44       26.46      5.49 o
 -10  11   5       47.04       57.41      6.73 o
  -9  11   5        0.58        1.90      5.49 o
  -8  11   5       12.16       14.36      3.24 o
  -7  11   5       54.73       54.64      3.31 o
  -6  11   5       65.15       64.11      2.94 o
  -5  11   5        7.52        6.11      2.17 o
  -4  11   5        0.01       -0.90      1.36 o
  -3  11   5       72.70       67.98      2.78 o
  -2  11   5       39.43       42.35      2.32 o
  -1  11   5        8.87        9.13      1.69 o
   0  11   5      327.01      326.03      6.58 o
   1  11   5      497.45      483.16      8.53 o
   2  11   5       45.18       41.01      2.56 o
   3  11   5       28.49       29.87      2.51 o
   4  11   5       30.31       29.02      2.61 o
   5  11   5       43.45       37.33      3.11 o
   6  11   5        6.41        5.00      2.28 o
   7  11   5       69.77       77.74      5.12 o
   8  11   5        1.80        2.02      2.73 o
   9  11   5        4.76        6.04      3.46 o
  10  11   5        0.39       -3.10      3.35 o
  11  11   5        0.75        5.73      3.95 o
  12  11   5        7.10        5.55      5.34 o
 -13  12   5        2.69       -2.36      5.98 o
 -12  12   5        3.35        6.14      4.52 o
 -11  12   5        3.08        3.27      6.35 o
 -10  12   5        7.29       10.41      4.38 o
  -9  12   5        0.41       -0.69      3.43 o
  -8  12   5        0.20        0.34      3.19 o
  -7  12   5      129.80      116.86      4.59 o
  -6  12   5      188.47      190.05      5.61 o
  -5  12   5        2.51        6.27      1.99 o
  -4  12   5      222.77      210.65      4.81 o
  -3  12   5        0.07       -0.49      1.40 o
  -2  12   5      184.20      189.01      4.53 o
  -1  12   5      115.59      112.07      3.65 o
   0  12   5       18.80       14.04      2.17 o
   1  12   5      121.11      119.37      4.28 o
   2  12   5      571.35      569.41     10.03 o
   3  12   5        5.29        5.85      2.16 o
   4  12   5      200.53      200.74      5.97 o
   5  12   5       74.22       77.87      3.72 o
   6  12   5       77.08       76.15      4.13 o
   7  12   5       53.61       53.07      4.69 o
   8  12   5       16.11        8.04      3.20 o
   9  12   5        7.58       13.74      5.15 o
  10  12   5        0.02        4.79      3.94 o
  11  12   5       17.32       15.08      4.73 o
  12  12   5       23.42       30.07      6.78 o
 -12  13   5        1.79        7.72      5.36 o
 -11  13   5       10.57       15.60      7.41 o
 -10  13   5        5.59       -5.57      5.57 o
  -9  13   5        5.94        6.20      6.28 o
  -8  13   5        5.24        4.55      2.87 o
  -7  13   5       73.45       71.76      5.15 o
  -6  13   5       75.17       75.89      3.11 o
  -5  13   5      121.36      129.73      4.52 o
  -4  13   5       50.13       40.07      2.66 o
  -3  13   5       41.86       43.87      2.62 o
  -2  13   5        4.64        1.88      1.62 o
  -1  13   5      507.67      485.93      8.06 o
   0  13   5        6.67        7.18      2.05 o
   1  13   5        3.81        1.87      1.90 o
   2  13   5      174.49      182.90      5.44 o
   3  13   5       53.74       56.17      3.61 o
   4  13   5       99.93       90.18      4.45 o
   5  13   5       98.75       93.12      4.07 o
   6  13   5       28.56       26.49      3.01 o
   7  13   5       41.73       45.87      4.56 o
   8  13   5       11.25       16.24      5.51 o
   9  13   5       41.64       47.43      5.30 o
  10  13   5       17.54       21.64      4.99 o
  11  13   5        0.99        5.61      4.19 o
 -12  14   5        2.73       -0.12      4.30 o
 -11  14   5        3.75        2.09      4.42 o
 -10  14   5        2.93       -1.46      6.13 o
  -9  14   5        0.97        2.72      6.01 o
  -8  14   5        0.01       -0.31      3.59 o
  -7  14   5        5.26        8.30      2.41 o
  -6  14   5        7.94        4.72      2.12 o
  -5  14   5       85.51       78.83      3.49 o
  -4  14   5       72.67       74.62      3.70 o
  -3  14   5        1.41        0.42      1.70 o
  -2  14   5       10.35       10.04      2.01 o
  -1  14   5      429.72      417.78      7.58 o
   0  14   5       28.25       29.64      2.88 o
   1  14   5        1.26       -1.36      1.79 o
   2  14   5       41.18       40.06      4.46 o
   3  14   5        7.55        4.09      2.22 o
   4  14   5        9.03        8.62      2.60 o
   5  14   5        7.24       11.66      2.84 o
   6  14   5        1.14        0.09      1.97 o
   7  14   5        2.29        3.83      2.96 o
   8  14   5       25.09       31.83      4.61 o
   9  14   5       31.67       31.66      5.00 o
  10  14   5       24.59       30.53      5.57 o
  11  14   5        0.01        3.96      4.13 o
 -11  15   5       11.14       12.38      7.71 o
 -10  15   5       21.66       26.86      9.10 o
  -9  15   5        1.96       -5.67      5.67 o
  -8  15   5       24.51       16.43      5.02 o
  -7  15   5       11.41       10.11      3.61 o
  -6  15   5        0.83       -1.80      1.80 o
  -5  15   5       36.39       37.22      3.41 o
  -4  15   5        0.90        0.16      1.99 o
  -3  15   5       46.43       48.53      2.99 o
  -2  15   5       14.87       10.00      2.09 o
  -1  15   5       69.29       73.60      3.53 o
   0  15   5       60.04       57.74      3.65 o
   1  15   5      130.64      138.12      5.12 o
   2  15   5       19.06       20.30      2.78 o
   3  15   5       68.65       67.70      4.13 o
   4  15   5      226.50      187.86      6.39 o
   5  15   5        3.17        2.05      2.43 o
   6  15   5       10.41       10.61      2.77 o
   7  15   5       80.19       85.68      5.26 o
   8  15   5        2.97        2.10      3.29 o
   9  15   5       24.49       32.09      5.06 o
  10  15   5        0.25        2.46      4.62 o
 -11  16   5        0.41       13.62      8.68 o
 -10  16   5        0.20        7.32      7.03 o
  -9  16   5        8.63       12.95      4.69 o
  -8  16   5        3.28        6.60      3.54 o
  -7  16   5        6.02        6.88      3.57 o
  -6  16   5       12.54       14.23      3.59 o
  -5  16   5        0.29        0.55      2.05 o
  -4  16   5        4.34       -0.65      2.39 o
  -3  16   5       40.05       41.78      3.38 o
  -2  16   5      130.41      127.46      4.49 o
  -1  16   5        9.05        6.29      2.11 o
   0  16   5        0.89       -2.19      2.19 o
   1  16   5       13.93       13.36      2.56 o
   2  16   5        3.79        3.12      2.14 o
   3  16   5        1.25       -1.67      2.11 o
   4  16   5       20.63       18.61      3.07 o
   5  16   5      102.89      108.32      5.48 o
   6  16   5       22.51       26.69      3.20 o
   7  16   5       34.30       28.38      3.88 o
   8  16   5        5.17        3.97      3.24 o
   9  16   5       32.49       36.23      4.64 o
  10  16   5        3.98        7.70      5.55 o
 -10  17   5        3.23        0.18     16.55 o
  -9  17   5        5.13       -3.77      3.77 o
  -8  17   5        6.00        5.81      3.80 o
  -7  17   5        8.64       10.56      3.23 o
  -6  17   5       16.46        6.76      3.06 o
  -5  17   5       12.42       17.37      3.06 o
  -4  17   5        3.18        7.29      2.91 o
  -3  17   5        0.17       -2.39      2.39 o
  -2  17   5      121.65      116.09      4.96 o
  -1  17   5        9.53        8.84      2.28 o
   0  17   5        0.22        2.44      2.29 o
   1  17   5        0.18        0.81      2.15 o
   2  17   5        3.20       -1.43      2.17 o
   3  17   5        2.73        4.01      2.47 o
   4  17   5        0.11        1.06      2.39 o
   5  17   5        5.28        6.73      2.91 o
   6  17   5        0.01        3.19      2.85 o
   7  17   5        1.69        0.64      3.14 o
   8  17   5       12.07       21.60      3.93 o
   9  17   5        0.38        7.07      3.59 o
 -10  18   5        1.24        0.97      4.86 o
  -9  18   5        7.69        3.28      4.75 o
  -8  18   5       12.51       10.11      6.38 o
  -7  18   5       30.02       33.33      4.49 o
  -6  18   5       13.10        6.37      3.22 o
  -5  18   5        0.01        2.53      2.57 o
  -4  18   5        0.12        2.41      2.78 o
  -3  18   5       92.55       97.80      7.56 o
  -2  18   5        2.03        3.71      2.37 o
  -1  18   5       24.16       24.23      3.16 o
   0  18   5        1.54       -2.21      2.21 o
   1  18   5        4.23        2.14      2.43 o
   2  18   5        6.84        8.29      2.68 o
   3  18   5        0.12        3.62      2.57 o
   4  18   5        2.69        2.93      2.70 o
   5  18   5       20.02       13.88      3.34 o
   6  18   5       26.21       27.54      4.02 o
   7  18   5       14.05        9.45      3.57 o
   8  18   5        6.44       10.47      3.76 o
   9  18   5       10.94       16.57      4.15 o
  -9  19   5       18.62       20.42      6.06 o
  -8  19   5       15.92       26.24      5.27 o
  -7  19   5       10.37       16.51      4.04 o
  -6  19   5        2.56        5.30      3.34 o
  -5  19   5       10.24        7.89      4.61 o
  -4  19   5       10.84        8.83      5.13 o
  -3  19   5       14.76       14.68      3.36 o
  -2  19   5       19.04       24.75      4.40 o
  -1  19   5        8.92       11.52      2.87 o
   0  19   5       23.81       15.91      4.59 o
   1  19   5       32.07       37.86      4.64 o
   2  19   5        6.99        6.80      3.00 o
   3  19   5       12.22        8.56      3.14 o
   4  19   5        7.38        6.40      2.93 o
   5  19   5        0.19        2.02      2.94 o
   6  19   5        1.34        4.28      3.09 o
   7  19   5        1.63        4.82      3.27 o
   8  19   5        0.14        1.51      3.75 o
  -8  20   5        0.06       10.01      4.49 o
  -7  20   5        5.37       16.08      4.30 o
  -6  20   5        2.07        2.95      4.64 o
  -5  20   5        2.91        0.73      3.20 o
  -4  20   5       17.00       16.47      4.02 o
  -3  20   5        8.58        7.96      3.36 o
  -2  20   5        0.23        2.36      3.03 o
  -1  20   5       47.64       59.58      5.29 o
   0  20   5        5.24        1.70      4.09 o
   1  20   5        8.37       15.00      3.73 o
   2  20   5        0.02       -3.02      3.02 o
   3  20   5        1.47        0.34      3.12 o
   4  20   5        7.89       13.71      3.80 o
   5  20   5        0.40       -4.16      4.16 o
   6  20   5        5.15        2.56      3.53 o
   7  20   5        4.17        6.93      5.08 o
  -7  21   5       22.38       32.14      5.11 o
  -6  21   5       15.69       30.91      4.97 o
  -5  21   5        0.03       -3.87      3.87 o
  -4  21   5        8.37        5.39      3.70 o
  -3  21   5        0.08       -0.88      3.03 o
  -2  21   5        0.01        1.71      3.24 o
  -1  21   5       12.09       11.60      3.77 o
   0  21   5       72.66       67.02      6.45 o
   1  21   5        5.34        7.09      3.61 o
   2  21   5       25.82       28.37      5.18 o
   3  21   5        0.04       -1.15      4.34 o
   4  21   5        0.04       -1.10      4.80 o
   5  21   5        0.79        0.33      4.63 o
   6  21   5        6.57        1.45      7.69 o
  -6  22   5        7.20       10.98      4.37 o
  -5  22   5        4.43        7.28      4.04 o
  -4  22   5        1.77        3.44      3.78 o
  -3  22   5       22.94       29.65      4.83 o
  -2  22   5        3.76        3.01      3.41 o
  -1  22   5        1.46        3.66      3.70 o
   0  22   5       17.94       18.53      4.43 o
   1  22   5       51.83       48.47      5.52 o
   2  22   5       22.10       21.88      4.45 o
   3  22   5       17.14       23.80      4.55 o
   4  22   5        0.76        2.16      3.72 o
   5  22   5        0.11       -3.45      3.45 o
  -4  23   5        1.47        2.26      3.70 o
  -3  23   5        6.73        9.50      4.12 o
  -2  23   5        4.71        4.81      4.58 o
  -1  23   5        3.21        5.74      4.72 o
   0  23   5        4.11        2.08      3.99 o
   1  23   5       30.41       41.05      5.34 o
   2  23   5        3.22        3.26      3.90 o
   3  23   5       15.95       11.26      4.30 o
  -1  24   5        0.88        2.68      5.70 o
   0  24   5        6.57       10.11      6.31 o
 -12   0   6       12.14       18.80      6.71 o
 -11   0   6       14.60        3.38      5.40 o
 -10   0   6       56.46       58.98     11.57 o
  -9   0   6       46.50       52.04      4.76 o
  -8   0   6      187.70      149.16     15.03 o
  -7   0   6     1289.14     1243.40     25.00 o
  -6   0   6      204.51      203.80      6.51 o
  -5   0   6        1.77        0.80      1.19 o
  -4   0   6     1278.11     1317.81     22.92 o
  -3   0   6     1087.01     1224.36     15.98 o
  -2   0   6      875.27      814.69     25.47 o
  -1   0   6       24.57       43.76      2.00 o
   0   0   6      235.90      265.88      6.85 o
   1   0   6       18.11       13.92      2.40 o
   2   0   6      837.42      898.06     12.96 o
   3   0   6      710.56      737.22     11.49 o
   4   0   6       27.47       19.59      4.34 o
   5   0   6       52.66       58.49      4.45 o
   6   0   6      578.34      543.61     14.63 o
   7   0   6      300.71      314.92     11.19 o
   8   0   6       18.26       17.05      5.45 o
   9   0   6        0.00       -3.60      3.60 o
  10   0   6        8.91        1.80      4.99 o
  11   0   6       17.04       11.24      6.86 o
  12   0   6        0.07       -0.92      6.13 o
  13   0   6       35.06       49.75     10.39 o
 -12   1   6        5.39        7.61      9.06 o
 -11   1   6        6.96        2.37      2.60 o
 -10   1   6        0.52       -1.68      1.68 o
  -9   1   6      145.30      136.64      4.94 o
  -8   1   6      624.33      582.86     10.48 o
  -7   1   6      256.02      270.95      5.50 o
  -6   1   6      112.81      119.79      3.89 o
  -5   1   6      248.20      228.76      4.37 o
  -4   1   6       42.14       58.88      1.83 o
  -3   1   6     1499.75     1619.22     15.73 o
  -2   1   6      250.45      294.57      4.53 o
  -1   1   6       66.78       77.47      1.87 o
   0   1   6      126.78      142.41      2.87 o
   1   1   6      951.42      969.76     15.65 o
   2   1   6      144.96      176.12      3.29 o
   3   1   6        6.57       11.53      1.41 o
   4   1   6      484.90      524.07      8.17 o
   5   1   6       25.44       27.36      3.10 o
   6   1   6      110.05       99.39      4.31 o
   7   1   6       16.29        7.37      2.69 o
   8   1   6       35.06       34.49      4.80 o
   9   1   6       27.92       22.37      4.70 o
  10   1   6        9.99        6.01      7.49 o
  11   1   6       37.66       40.49      6.18 o
  12   1   6        1.79       -3.93      3.93 o
  13   1   6        0.31        2.37      4.58 o
 -12   2   6        5.99        5.83      4.16 o
 -11   2   6       28.00       24.46      4.52 o
 -10   2   6       37.20       37.23      3.83 o
  -9   2   6      115.46      112.94      4.56 o
  -8   2   6       52.63       50.19      3.62 o
  -7   2   6      220.17      212.79      4.84 o
  -6   2   6        0.75        0.17      1.12 o
  -5   2   6      631.55      659.81     10.38 o
  -4   2   6      431.57      432.69      5.55 o
  -3   2   6       28.95       30.34      1.19 o
  -2   2   6      273.00      338.15      4.90 o
  -1   2   6      273.30      266.61      4.10 o
   0   2   6      967.87      998.88      9.95 o
   1   2   6      147.69      157.29      2.99 o
   2   2   6       18.12       17.77      1.37 o
   3   2   6        3.75        0.93      1.09 o
   4   2   6       12.95        7.92      1.39 o
   5   2   6       38.82       32.02      2.60 o
   6   2   6       47.58       54.53      3.44 o
   7   2   6      239.41      235.81      9.47 o
   8   2   6       95.08       80.07      6.51 o
   9   2   6        1.80       -1.06      3.07 o
  10   2   6      133.44      153.65      9.33 o
  11   2   6       14.28       12.37      4.81 o
  12   2   6        4.58       -2.94     10.03 o
  13   2   6        1.90        0.50      4.64 o
 -12   3   6        0.34        0.46      5.30 o
 -11   3   6       23.08       24.42      3.62 o
 -10   3   6       21.52       29.55      3.62 o
  -9   3   6        4.98       -0.13      1.91 o
  -8   3   6        5.99        2.75      2.82 o
  -7   3   6       73.63       79.14      3.13 o
  -6   3   6       58.33       53.57      2.57 o
  -5   3   6       74.75       68.62      2.29 o
  -4   3   6      152.40      150.42      3.37 o
  -3   3   6       18.96       18.76      1.11 o
  -2   3   6        0.01       -0.04      0.66 o
  -1   3   6       14.50       11.23      0.91 o
   0   3   6      477.70      510.99      5.71 o
   1   3   6      315.66      315.67      4.24 o
   2   3   6      110.96      102.58      2.86 o
   3   3   6      398.59      426.99      6.58 o
   4   3   6        4.49        3.87      1.22 o
   5   3   6        0.39        1.05      1.40 o
   6   3   6        0.01       -1.14      1.73 o
   7   3   6        0.21       -2.46      5.01 o
   8   3   6        0.01       -3.10      3.10 o
   9   3   6       14.37        6.76      3.73 o
  10   3   6       37.35       44.19      6.19 o
  11   3   6        4.61        2.48      4.51 o
  12   3   6       64.36       65.27      7.84 o
  13   3   6        3.42       -0.52      6.19 o
 -12   4   6        8.68        6.93      6.25 o
 -11   4   6       19.15       34.83      4.05 o
 -10   4   6       10.83        8.22      2.41 o
  -9   4   6       25.61       22.10      2.76 o
  -8   4   6        7.26        5.79      2.14 o
  -7   4   6      243.24      241.23      5.90 o
  -6   4   6       54.70       55.08      2.14 o
  -5   4   6       21.14       15.68      1.55 o
  -4   4   6       37.55       40.98      1.72 o
  -3   4   6        0.16        0.86      0.66 o
  -2   4   6       35.71       46.17      1.24 o
  -1   4   6       45.11       51.92      1.51 o
   0   4   6      192.72      230.81      3.73 o
   1   4   6        5.08        5.97      1.05 o
   2   4   6      576.76      547.24      7.64 o
   3   4   6        0.00       -0.05      1.11 o
   4   4   6        2.36        0.12      1.15 o
   5   4   6        0.00       -0.88      1.17 o
   6   4   6       31.51       37.02      2.36 o
   7   4   6      315.84      294.89     10.76 o
   8   4   6        6.18        7.82      4.29 o
   9   4   6       35.95       28.65      5.00 o
  10   4   6       63.96       66.52     12.03 o
  11   4   6        0.57        3.96      4.24 o
  12   4   6       29.16       30.08      6.21 o
  13   4   6        2.77       -3.61      4.44 o
 -11   5   6       54.68       63.89      5.29 o
 -10   5   6        5.20        2.86      2.12 o
  -9   5   6       26.37       29.22      3.06 o
  -8   5   6      339.92      348.99      7.95 o
  -7   5   6       90.34       88.02      3.21 o
  -6   5   6      106.13      106.70      2.38 o
  -5   5   6        4.64        2.57      1.35 o
  -4   5   6       28.17       22.83      1.57 o
  -3   5   6       70.35       75.85      1.77 o
  -2   5   6       36.52       42.49      1.34 o
  -1   5   6        7.46        9.29      1.00 o
   0   5   6      110.65      109.84      2.40 o
   1   5   6        4.33        4.76      1.15 o
   2   5   6      175.55      178.33      3.56 o
   3   5   6      208.99      230.48      4.66 o
   4   5   6       76.93       89.73      2.86 o
   5   5   6       10.26        9.80      1.56 o
   6   5   6       38.05       38.10      2.29 o
   7   5   6       19.14       19.92      3.37 o
   8   5   6       48.40       45.77      4.21 o
   9   5   6       68.22       71.11      7.47 o
  10   5   6        0.93        4.31      4.80 o
  11   5   6       72.01       81.56     16.18 o
  12   5   6        1.40       -4.04      4.04 o
  13   5   6        1.82        1.09     10.41 o
 -11   6   6       33.83       37.84      3.92 o
 -10   6   6       10.81       15.45      2.79 o
  -9   6   6      173.84      170.53      6.02 o
  -8   6   6       21.99       18.00      2.63 o
  -7   6   6      574.18      543.68      8.79 o
  -6   6   6        2.18        1.80      1.08 o
  -5   6   6       20.24       22.97      1.68 o
  -4   6   6      239.41      213.73      5.02 o
  -3   6   6      836.27      804.30     15.81 o
  -2   6   6      134.73      114.38      2.41 o
  -1   6   6      322.07      347.45      4.61 o
   0   6   6       17.85       11.01      1.18 o
   1   6   6      386.21      402.58      5.66 o
   2   6   6        2.13        0.06      1.09 o
   3   6   6      204.86      200.43      4.40 o
   4   6   6       95.53       91.04      3.17 o
   5   6   6        9.48        7.29      1.58 o
   6   6   6      277.77      330.02      5.95 o
   7   6   6        6.78        8.99      2.01 o
   8   6   6       14.21       12.97      3.00 o
   9   6   6        4.54        8.68      3.18 o
  10   6   6       27.53       31.86      5.97 o
  11   6   6       31.41       38.22     14.45 o
  12   6   6        3.34       -3.86      3.86 o
  13   6   6        4.57        6.43      5.30 o
 -12   7   6       21.57       22.82      7.81 o
 -11   7   6        0.63        1.07      2.88 o
 -10   7   6        2.06       -0.48      2.27 o
  -9   7   6        6.95        8.05      2.98 o
  -8   7   6       34.45       41.46      3.33 o
  -7   7   6      685.31      660.90     10.30 o
  -6   7   6      875.78      887.64     11.17 o
  -5   7   6      230.06      242.48      5.13 o
  -4   7   6      419.39      419.21      7.09 o
  -3   7   6        1.44        2.92      1.20 o
  -2   7   6      179.92      170.53      4.41 o
  -1   7   6      453.40      436.09      5.08 o
   0   7   6       77.98       81.16      2.08 o
   1   7   6      233.34      228.05      6.49 o
   2   7   6        0.01       -0.52      1.01 o
   3   7   6        0.77        4.31      1.30 o
   4   7   6       93.03      102.25      3.39 o
   5   7   6      172.17      173.22      4.14 o
   6   7   6      207.64      207.51      5.02 o
   7   7   6      119.07      121.57      4.27 o
   8   7   6        2.46        0.55      2.35 o
   9   7   6       18.80        8.06      4.16 o
  10   7   6        4.07        3.25      4.23 o
  11   7   6        0.17       -3.81      9.84 o
  12   7   6        5.21        3.53      4.87 o
  13   7   6       23.19       23.56      6.71 o
 -12   8   6        6.76        8.84      4.23 o
 -11   8   6       62.90       67.09      6.71 o
 -10   8   6       19.37       21.24      3.75 o
  -9   8   6        5.43        7.08      2.71 o
  -8   8   6       36.16       34.78      5.73 o
  -7   8   6       11.41        9.92      2.27 o
  -6   8   6        1.78        4.58      2.00 o
  -5   8   6      361.26      355.69     14.26 o
  -4   8   6        0.32        1.03      1.44 o
  -3   8   6      158.57      164.63      3.28 o
  -2   8   6      272.11      256.82      4.80 o
  -1   8   6        2.76        3.72      1.04 o
   0   8   6      218.33      217.21      3.50 o
   1   8   6        4.20        5.41      1.17 o
   2   8   6        0.32        0.14      1.04 o
   3   8   6       12.05        8.18      1.34 o
   4   8   6        6.69        5.61      1.44 o
   5   8   6       10.16        8.85      1.71 o
   6   8   6        6.85        4.24      1.82 o
   7   8   6       51.29       39.30      2.91 o
   8   8   6       92.54       98.11      6.58 o
   9   8   6        6.96       11.73      3.69 o
  10   8   6        5.18       -0.21      4.28 o
  11   8   6        8.46        7.32      5.12 o
  12   8   6       13.36       13.44     12.73 o
 -13   9   6       19.67       10.29      7.86 o
 -12   9   6        0.03       -0.92      4.84 o
 -11   9   6        0.00       -1.69      3.71 o
 -10   9   6       30.00       24.59      4.05 o
  -9   9   6        3.04        2.46      3.00 o
  -8   9   6       32.29       32.85      4.84 o
  -7   9   6       50.55       53.02      3.05 o
  -6   9   6      194.09      199.05      5.48 o
  -5   9   6       62.80       71.41      4.20 o
  -4   9   6      200.87      209.94      6.41 o
  -3   9   6       65.66       59.50      2.23 o
  -2   9   6      115.79      118.41      3.00 o
  -1   9   6       98.25       98.55      2.79 o
   0   9   6       20.27       23.79      1.59 o
   1   9   6      285.76      275.44      4.47 o
   2   9   6        8.39        6.11      1.28 o
   3   9   6        0.49        1.72      1.25 o
   4   9   6      206.44      208.71      4.51 o
   5   9   6       89.86       84.34      3.16 o
   6   9   6       12.53       11.11      2.17 o
   7   9   6        0.71        0.10      2.08 o
   8   9   6        0.87        6.57      3.35 o
   9   9   6        5.18       11.74      3.72 o
  10   9   6       14.61       14.81      5.03 o
  11   9   6        2.94       15.07      5.29 o
  12   9   6        2.74        3.87      5.13 o
 -13  10   6        1.69        4.18      7.15 o
 -12  10   6        1.15       -3.46      3.72 o
 -11  10   6       13.59       10.49      4.59 o
 -10  10   6       69.86       87.89      6.06 o
  -9  10   6       11.33       11.33      3.17 o
  -8  10   6        4.08        2.09      2.25 o
  -7  10   6        0.02       -1.69      1.69 o
  -6  10   6      150.91      147.78      4.70 o
  -5  10   6      135.37      127.28      4.71 o
  -4  10   6       47.99       44.41      2.73 o
  -3  10   6       86.76       87.85      2.95 o
  -2  10   6       24.21       20.15      1.83 o
  -1  10   6      210.14      214.96      6.52 o
   0  10   6       19.72       21.32      1.89 o
   1  10   6      116.81      111.15      3.23 o
   2  10   6        2.84        1.00      1.21 o
   3  10   6      674.75      670.94      8.43 o
   4  10   6      459.58      438.04      6.51 o
   5  10   6       68.61       71.21      3.50 o
   6  10   6       18.63       22.62      2.79 o
   7  10   6       16.34       16.12      3.76 o
   8  10   6        9.88       12.86      3.92 o
   9  10   6       51.15       49.57      5.80 o
  10  10   6        0.23        0.96      3.51 o
  11  10   6       23.81       27.72      6.55 o
  12  10   6       11.07       14.46      5.97 o
 -13  11   6        1.38       -2.19      6.69 o
 -12  11   6        3.61       -4.92      7.31 o
 -11  11   6        5.40       11.13      7.19 o
 -10  11   6        6.17        9.24      3.49 o
  -9  11   6        1.73       -4.10      4.10 o
  -8  11   6        1.02        2.11      2.25 o
  -7  11   6        2.65        3.84      1.95 o
  -6  11   6        6.40       10.67      2.45 o
  -5  11   6        3.38        4.72      1.92 o
  -4  11   6       18.87       11.24      2.10 o
  -3  11   6       18.34       16.67      2.20 o
  -2  11   6       27.35       24.41      2.80 o
  -1  11   6      584.50      572.80      8.54 o
   0  11   6      362.55      370.56      7.11 o
   1  11   6        0.00        1.18      1.53 o
   2  11   6      231.50      215.68      4.72 o
   3  11   6       27.52       22.35      2.15 o
   4  11   6        1.94        1.48      1.56 o
   5  11   6       82.10       89.68      7.49 o
   6  11   6        4.23        1.68      2.35 o
   7  11   6       43.90       44.98      4.41 o
   8  11   6        6.97        6.99      3.54 o
   9  11   6       50.61       54.68      6.10 o
  10  11   6       62.20       76.50      7.16 o
  11  11   6        0.53        3.42      4.71 o
  12  11   6       15.64       16.97      6.46 o
 -12  12   6        2.13       -1.95      4.76 o
 -11  12   6        0.18        0.46      5.23 o
 -10  12   6        1.63        0.53      3.70 o
  -9  12   6        0.01       -1.17      2.60 o
  -8  12   6        1.42       -1.32      2.25 o
  -7  12   6       65.48       62.58      4.67 o
  -6  12   6        3.05        9.64      1.94 o
  -5  12   6       26.01       25.53      2.56 o
  -4  12   6       19.47       21.15      2.44 o
  -3  12   6        1.38       -0.13      1.74 o
  -2  12   6       80.17       84.47      5.04 o
  -1  12   6       17.82       17.14      2.06 o
   0  12   6      140.20      137.55      4.40 o
   1  12   6       10.36        7.84      2.59 o
   2  12   6       27.43       36.13      3.57 o
   3  12   6        1.18        0.36      1.66 o
   4  12   6       76.31       70.35      3.55 o
   5  12   6       55.54       54.82      3.35 o
   6  12   6       20.74       26.71      4.40 o
   7  12   6        1.97       -0.26      2.65 o
   8  12   6        1.79        3.50      3.72 o
   9  12   6       82.99       84.95      8.00 o
  10  12   6       57.62       60.27      6.90 o
  11  12   6        6.58        6.39      4.42 o
 -12  13   6        4.76       13.44      5.05 o
 -11  13   6        6.01       13.61      5.05 o
 -10  13   6        4.13       10.42      4.64 o
  -9  13   6        1.61        8.06      4.69 o
  -8  13   6        0.00        0.75      2.70 o
  -7  13   6        2.06        5.64      2.53 o
  -6  13   6       19.47       15.90      2.19 o
  -5  13   6       32.61       30.38      3.09 o
  -4  13   6        3.23        1.55      1.90 o
  -3  13   6        4.00        2.47      1.84 o
  -2  13   6       79.32       71.30      3.96 o
  -1  13   6       38.98       44.63      3.77 o
   0  13   6       12.94       14.41      2.30 o
   1  13   6       65.50       58.27      4.01 o
   2  13   6       10.20        7.11      2.16 o
   3  13   6      204.32      185.39      5.22 o
   4  13   6        3.19        3.19      1.97 o
   5  13   6       61.84       61.97      3.61 o
   6  13   6        4.27        2.38      2.03 o
   7  13   6        1.39        0.26      2.93 o
   8  13   6        2.94        3.07      3.95 o
   9  13   6        2.45       -0.26      3.67 o
  10  13   6        2.84        0.46      6.94 o
  11  13   6       15.14       21.26      5.13 o
 -11  14   6        5.99        7.93      5.16 o
 -10  14   6        6.66       10.02      4.92 o
  -9  14   6       10.48        5.98      8.57 o
  -8  14   6        0.08        3.72      3.04 o
  -7  14   6       11.55       10.73      2.57 o
  -6  14   6        1.62       -0.91      1.89 o
  -5  14   6       10.74       10.71      2.57 o
  -4  14   6        8.73        7.37      2.16 o
  -3  14   6       11.91       11.41      2.29 o
  -2  14   6       31.71       31.54      3.76 o
  -1  14   6        2.18       -1.14      1.91 o
   0  14   6       96.37       88.59      4.07 o
   1  14   6        0.06        2.46      2.04 o
   2  14   6       64.94       64.95      3.87 o
   3  14   6       31.21       27.12      3.11 o
   4  14   6        0.47        0.58      1.88 o
   5  14   6       12.49       13.83      3.21 o
   6  14   6        6.72        7.03      2.53 o
   7  14   6       19.37       19.03      3.41 o
   8  14   6        7.00       10.55      4.67 o
   9  14   6       27.62       43.12      6.14 o
  10  14   6        0.88        1.49      4.06 o
 -11  15   6        9.13        9.48      5.28 o
 -10  15   6        3.85        4.76      4.55 o
  -9  15   6        7.12       -5.06      5.06 o
  -8  15   6        0.01       -3.25      3.25 o
  -7  15   6        0.34        0.81      2.31 o
  -6  15   6        1.02        1.49      2.09 o
  -5  15   6       10.19       12.48      4.51 o
  -4  15   6        6.89       10.16      2.55 o
  -3  15   6        2.98        3.29      2.06 o
  -2  15   6       11.36       10.41      2.44 o
  -1  15   6      146.42      144.84      5.22 o
   0  15   6        0.48        3.55      2.50 o
   1  15   6       16.22       14.54      2.97 o
   2  15   6       17.85       13.58      2.67 o
   3  15   6       57.72       74.69      5.17 o
   4  15   6        3.63        5.96      2.23 o
   5  15   6        0.87        1.69      2.61 o
   6  15   6       23.60       23.89      2.95 o
   7  15   6        2.07        1.81      2.83 o
   8  15   6       32.89       37.93      4.35 o
   9  15   6        6.20       15.08      4.79 o
  10  15   6       13.57        9.38      4.91 o
 -10  16   6        9.27       13.37      4.33 o
  -9  16   6        2.13        6.16      4.51 o
  -8  16   6       12.53        7.48      3.62 o
  -7  16   6        0.69        1.00      2.69 o
  -6  16   6       20.68       15.96      3.25 o
  -5  16   6       53.54       46.94      5.01 o
  -4  16   6        0.12       -2.08      2.08 o
  -3  16   6       21.70       27.60      4.67 o
  -2  16   6        0.14       -2.79      2.79 o
  -1  16   6      138.92      131.98      5.25 o
   0  16   6        4.83        2.74      4.41 o
   1  16   6        3.33       -0.86      2.46 o
   2  16   6        2.80       -1.58      2.99 o
   3  16   6        4.39        0.08      2.55 o
   4  16   6        0.26        0.21      2.44 o
   5  16   6        1.04        0.23      2.16 o
   6  16   6        0.05       -1.67      2.92 o
   7  16   6        1.99        0.42      3.28 o
   8  16   6        5.42       13.79      4.04 o
   9  16   6       25.65       46.07      5.82 o
 -10  17   6        9.50        3.34      8.08 o
  -9  17   6        0.15       -2.47      4.05 o
  -8  17   6        5.04        6.40      3.78 o
  -7  17   6        0.81       -2.81      2.81 o
  -6  17   6        5.52       11.58      3.22 o
  -5  17   6      105.79      110.55      6.09 o
  -4  17   6        0.00       -1.35      2.98 o
  -3  17   6       29.52       31.20      3.74 o
  -2  17   6       37.88       49.06      3.77 o
  -1  17   6        7.26       -0.20      2.20 o
   0  17   6       36.76       36.87      5.01 o
   1  17   6        3.54        7.11      2.85 o
   2  17   6        0.52        4.24      2.80 o
   3  17   6        8.34       10.59      3.22 o
   4  17   6       12.47        6.65      3.13 o
   5  17   6        4.94        6.48      2.74 o
   6  17   6        8.90        5.21      3.43 o
   7  17   6       21.94       19.14      4.31 o
   8  17   6       10.21       12.61      4.14 o
   9  17   6       35.31       53.15      6.00 o
  -9  18   6        3.76       16.65      5.52 o
  -8  18   6       12.22       14.79      4.54 o
  -7  18   6        0.00        1.76      3.59 o
  -6  18   6        0.32       -1.02      2.78 o
  -5  18   6        0.01       -0.22      2.89 o
  -4  18   6       17.78       23.15      6.49 o
  -3  18   6       19.39       26.48      4.59 o
  -2  18   6       46.54       41.86      3.71 o
  -1  18   6       32.34       30.84      3.52 o
   0  18   6        0.28       -1.16      4.02 o
   1  18   6        2.36       -1.51      2.50 o
   2  18   6        0.41       -2.57      2.57 o
   3  18   6       33.38       33.52      4.45 o
   4  18   6       16.28       18.08      3.79 o
   5  18   6        0.02        1.99      2.75 o
   6  18   6        4.90        8.40      3.61 o
   7  18   6       14.05       21.66      5.32 o
   8  18   6       20.53       32.17      5.18 o
  -8  19   6       10.18        3.27     12.08 o
  -7  19   6        4.19        7.35      3.94 o
  -6  19   6        4.24        8.29      3.52 o
  -5  19   6        7.28        9.99      3.37 o
  -4  19   6       32.65       30.32      5.06 o
  -3  19   6       16.66       19.94      9.78 o
  -2  19   6       15.61       13.22      4.09 o
  -1  19   6        1.31        2.78      2.46 o
   0  19   6        5.30       10.04      2.71 o
   1  19   6        6.45        4.67      3.18 o
   2  19   6       31.04       36.16      4.96 o
   3  19   6       59.47       61.35      6.40 o
   4  19   6        1.09        3.14      3.22 o
   5  19   6       11.34        5.87      3.15 o
   6  19   6        1.57        2.81      3.44 o
   7  19   6        0.50       -3.48      3.48 o
  -7  20   6       12.79       11.62      6.38 o
  -6  20   6        7.39        5.34      3.73 o
  -5  20   6       17.82       18.57      3.97 o
  -4  20   6        0.30       -2.40      3.82 o
  -3  20   6       32.14       29.64      5.18 o
  -2  20   6       14.13        6.61      4.25 o
  -1  20   6       41.44       51.02      6.08 o
   0  20   6       12.76       12.89      3.09 o
   1  20   6        3.60        7.14      3.35 o
   2  20   6       33.27       34.58      4.82 o
   3  20   6        1.88        0.93      3.80 o
   4  20   6       23.22       20.47      4.26 o
   5  20   6        6.82       11.25      3.28 o
   6  20   6        0.15        2.91      3.54 o
  -6  21   6       38.71       51.70      5.73 o
  -5  21   6        3.42        7.20      4.24 o
  -4  21   6        0.77       -3.13      3.26 o
  -3  21   6        1.91       10.85      4.78 o
  -2  21   6        5.07        1.78      3.96 o
  -1  21   6        0.05       -4.06      4.41 o
   0  21   6        8.02        9.51      4.40 o
   1  21   6        7.35       10.69      4.52 o
   2  21   6        3.72       -0.96      3.52 o
   3  21   6        4.47        5.91      3.79 o
   4  21   6        0.21       -3.33      3.33 o
   5  21   6        0.11       -3.28      3.47 o
  -5  22   6       21.09       23.34      4.71 o
  -4  22   6        2.70       -2.29      3.54 o
  -3  22   6        5.57        4.61      4.47 o
  -2  22   6        0.62        0.85      4.24 o
  -1  22   6        2.75        1.89      3.96 o
   0  22   6        0.17       -1.55      3.94 o
   1  22   6        4.76       12.08      6.21 o
   2  22   6        3.07        0.66      4.11 o
   3  22   6        9.88       10.83      4.86 o
   4  22   6        2.19        5.74      7.26 o
  -3  23   6        2.46        6.52      7.22 o
  -2  23   6       11.59       13.21      6.47 o
  -1  23   6       16.46       24.22      5.76 o
   0  23   6       30.99       23.28      8.48 o
   1  23   6        2.57        6.09      4.62 o
   2  23   6       19.29       16.78     12.55 o
 -12   1   7        0.56        2.36      3.92 o
 -11   1   7       18.01       16.07      2.68 o
 -10   1   7       31.05       24.95      2.87 o
  -9   1   7       11.49        8.87      2.16 o
  -8   1   7       33.35       31.15      4.46 o
  -7   1   7       39.15       37.81      2.23 o
  -6   1   7        6.84        5.22      1.13 o
  -5   1   7       49.16       50.88      1.91 o
  -4   1   7      458.38      454.90      5.74 o
  -3   1   7       33.56       23.96      1.28 o
  -2   1   7       30.45       35.28      1.43 o
  -1   1   7       41.10       50.34      1.69 o
   0   1   7       15.27       27.55      1.48 o
   1   1   7      224.29      217.71      3.66 o
   2   1   7      161.71      177.04      3.50 o
   3   1   7       12.55       13.71      1.46 o
   4   1   7      463.63      436.04      6.91 o
   5   1   7      498.37      451.26     10.74 o
   6   1   7       64.89       73.67      4.54 o
   7   1   7      276.87      278.00     10.57 o
   8   1   7      268.70      239.81     10.36 o
   9   1   7       18.25       11.73      7.26 o
  10   1   7        8.29       11.87      4.39 o
  11   1   7        0.36        4.11      4.37 o
  12   1   7        9.55        4.39      4.87 o
  13   1   7        2.53        2.60      5.77 o
 -12   2   7       16.85       27.46      5.47 o
 -11   2   7        0.91       -0.14      2.37 o
 -10   2   7        9.50       10.04      2.36 o
  -9   2   7       17.52       19.71      2.78 o
  -8   2   7      157.17      154.95      4.50 o
  -7   2   7      257.44      230.71      4.99 o
  -6   2   7        9.01        9.65      1.23 o
  -5   2   7        6.17        8.23      1.02 o
  -4   2   7        0.08       -0.92      0.92 o
  -3   2   7       63.61       60.84      2.27 o
  -2   2   7      116.78      118.05      2.83 o
  -1   2   7      165.63      175.93      2.90 o
   0   2   7       88.00       87.18      2.59 o
   1   2   7       13.27       13.96      2.19 o
   2   2   7        3.84        2.59      1.14 o
   3   2   7        0.12       -1.02      1.02 o
   4   2   7        2.46        1.18      1.65 o
   5   2   7       31.89       28.07      2.45 o
   6   2   7      268.86      255.67      9.29 o
   7   2   7       41.04       36.87      4.82 o
   8   2   7       38.96       34.44      5.15 o
   9   2   7       57.83       70.28     16.60 o
  10   2   7        9.55       12.06      4.85 o
  11   2   7        6.28       -1.49      8.20 o
  12   2   7        0.30       -4.00      4.00 o
  13   2   7        4.69        3.87      5.32 o
 -12   3   7       22.81       27.14      5.66 o
 -11   3   7       15.17       13.51      3.24 o
 -10   3   7        6.46        3.16      2.43 o
  -9   3   7       24.28       15.12      3.40 o
  -8   3   7      511.32      477.76      8.43 o
  -7   3   7        5.87        4.08      1.55 o
  -6   3   7      145.76      138.88      4.02 o
  -5   3   7       18.35       21.99      1.69 o
  -4   3   7       11.41       17.07      1.22 o
  -3   3   7      119.83      151.21      2.68 o
  -2   3   7      602.20      603.27      6.17 o
  -1   3   7       82.20       79.99      1.95 o
   0   3   7      168.88      166.82      3.25 o
   1   3   7       69.96       63.10      2.17 o
   2   3   7       31.81       36.14      1.71 o
   3   3   7        5.37        4.28      1.26 o
   4   3   7       36.29       37.34      2.20 o
   5   3   7       15.12       19.52      1.97 o
   6   3   7       12.78       16.96      2.37 o
   7   3   7       73.44       66.62      4.75 o
   8   3   7       38.87       23.38      4.67 o
   9   3   7        0.41        1.84      3.67 o
  10   3   7       12.06       10.44      6.98 o
  11   3   7       21.89       10.43      4.92 o
  12   3   7        9.15       11.50      6.94 o
  13   3   7        6.93       16.16      6.06 o
 -12   4   7        2.02        8.83      4.33 o
 -11   4   7        4.16        3.49      2.83 o
 -10   4   7        3.56        3.37      2.23 o
  -9   4   7      208.78      202.19      6.19 o
  -8   4   7       31.78       30.53      4.41 o
  -7   4   7      121.16      120.61      4.16 o
  -6   4   7        0.00       -1.23      1.23 o
  -5   4   7       32.66       35.62      2.06 o
  -4   4   7      106.95      112.98      2.65 o
  -3   4   7      119.42      117.47      2.22 o
  -2   4   7       82.31       73.90      1.92 o
  -1   4   7        0.41       -0.15      0.80 o
   0   4   7       31.69       39.42      1.55 o
   1   4   7        7.78        5.89      1.03 o
   2   4   7      168.39      183.05      3.48 o
   3   4   7      313.12      320.98      5.82 o
   4   4   7      137.78      132.65      3.53 o
   5   4   7      147.43      138.12      3.92 o
   6   4   7        7.60       12.80      1.96 o
   7   4   7      259.42      257.11      8.44 o
   8   4   7        4.84        0.20      4.97 o
   9   4   7        0.00        0.50      3.72 o
  10   4   7        6.68        3.82      4.02 o
  11   4   7        0.46        1.58      4.44 o
  12   4   7       34.83       33.87      6.35 o
 -12   5   7       36.78       37.51      8.59 o
 -11   5   7        2.35        0.66      2.72 o
 -10   5   7       17.12       11.01      2.59 o
  -9   5   7       28.51       30.82      3.11 o
  -8   5   7      129.72      126.20      4.76 o
  -7   5   7       68.76       62.64      3.30 o
  -6   5   7      281.39      278.08      5.63 o
  -5   5   7       10.89       11.63      1.60 o
  -4   5   7      325.59      334.22      6.00 o
  -3   5   7      135.98      146.29      2.48 o
  -2   5   7       50.62       52.78      1.73 o
  -1   5   7       56.93       54.41      1.79 o
   0   5   7        7.61        4.39      0.86 o
   1   5   7       39.93       39.88      1.74 o
   2   5   7      146.17      156.61      3.99 o
   3   5   7        0.05       -0.49      1.28 o
   4   5   7       41.25       34.31      2.15 o
   5   5   7        1.81        1.51      1.42 o
   6   5   7       22.62       25.05      2.36 o
   7   5   7        6.33        8.12      2.87 o
   8   5   7       48.02       47.68      4.48 o
   9   5   7       77.65       69.83      5.33 o
  10   5   7        2.76        1.23      3.76 o
  11   5   7        0.51       -2.65      5.21 o
  12   5   7        2.26       11.18      5.55 o
 -12   6   7        0.38        2.58      6.47 o
 -11   6   7       20.26       23.41      3.40 o
 -10   6   7        0.45        1.00      2.57 o
  -9   6   7       19.11       22.79      2.99 o
  -8   6   7       82.49       85.41      4.15 o
  -7   6   7        1.43        1.27      1.88 o
  -6   6   7       10.90        9.70      1.85 o
  -5   6   7       48.48       43.06      2.47 o
  -4   6   7      270.81      249.84      6.17 o
  -3   6   7      128.82      140.83      3.31 o
  -2   6   7      210.69      208.13      4.34 o
  -1   6   7      575.65      606.14      7.66 o
   0   6   7       79.74       87.72      2.34 o
   1   6   7       67.12       70.17      2.27 o
   2   6   7       48.58       48.28      2.25 o
   3   6   7       92.94      101.42      3.11 o
   4   6   7      399.33      398.19      7.02 o
   5   6   7      127.56      121.35      3.67 o
   6   6   7      316.92      319.79      6.55 o
   7   6   7      218.20      203.95      6.13 o
   8   6   7        4.31        2.30      2.77 o
   9   6   7       15.79       14.75      4.43 o
  10   6   7       24.72       28.83      6.05 o
  11   6   7       21.04       18.98      5.70 o
  12   6   7        1.64        5.54      5.68 o
 -12   7   7        3.93        3.68      5.00 o
 -11   7   7        1.34        1.12      2.54 o
 -10   7   7        3.08        5.89      2.60 o
  -9   7   7       11.73        9.34      2.53 o
  -8   7   7       61.83       60.55      3.75 o
  -7   7   7      401.33      403.60      7.68 o
  -6   7   7      542.81      544.06     10.35 o
  -5   7   7       21.86       23.82      2.55 o
  -4   7   7        8.02       10.15      2.07 o
  -3   7   7       46.20       44.04      2.48 o
  -2   7   7       33.64       37.76      2.34 o
  -1   7   7        7.32        7.88      1.17 o
   0   7   7       53.06       51.40      1.98 o
   1   7   7      202.11      195.86      4.37 o
   2   7   7      687.73      687.80      8.83 o
   3   7   7        3.66        2.68      1.39 o
   4   7   7        7.18       11.68      1.89 o
   5   7   7       10.20        7.79      1.65 o
   6   7   7       78.71       93.75      5.92 o
   7   7   7        1.74       -0.99      1.87 o
   8   7   7       43.69       47.94      4.42 o
   9   7   7       95.86       76.17      7.19 o
  10   7   7       18.01       21.01     10.58 o
  11   7   7        0.77       -2.61      4.03 o
  12   7   7        4.91       -4.63     10.17 o
 -12   8   7       40.28       45.91      6.51 o
 -11   8   7        1.61        3.07      3.07 o
 -10   8   7        4.44        2.40      2.87 o
  -9   8   7        2.16        1.95      2.55 o
  -8   8   7       24.81       14.98      3.00 o
  -7   8   7       16.54       19.65      2.34 o
  -6   8   7       24.26       23.61      2.84 o
  -5   8   7      220.10      205.38      6.00 o
  -4   8   7        0.02        3.29      1.63 o
  -3   8   7       25.80       30.50      2.32 o
  -2   8   7       67.93       63.48      2.31 o
  -1   8   7      741.06      722.92      8.34 o
   0   8   7        1.34        0.52      1.09 o
   1   8   7       24.22       19.22      1.84 o
   2   8   7      181.55      171.84      3.91 o
   3   8   7        9.05        7.59      1.61 o
   4   8   7        2.18        6.30      1.77 o
   5   8   7      250.13      250.07      5.70 o
   6   8   7       59.88       63.97      3.53 o
   7   8   7        0.37       -0.25      2.22 o
   8   8   7       57.97       52.25      5.52 o
   9   8   7       33.62       40.99      6.34 o
  10   8   7        1.46        0.78      4.43 o
  11   8   7        1.16        0.66      4.87 o
  12   8   7        0.27       -1.78      4.80 o
 -13   9   7        1.74       10.58      6.88 o
 -12   9   7        2.80        6.71      5.77 o
 -11   9   7       15.35       11.49      3.68 o
 -10   9   7       42.48       48.31      4.85 o
  -9   9   7        7.76        8.64      3.85 o
  -8   9   7       11.85       12.88      3.01 o
  -7   9   7       37.55       29.31      2.66 o
  -6   9   7      203.70      196.45      7.84 o
  -5   9   7      933.85      951.20     15.78 o
  -4   9   7       67.22       59.35      3.15 o
  -3   9   7       72.04       66.68      3.20 o
  -2   9   7        1.62       -1.28      1.28 o
  -1   9   7       69.08       70.00      2.59 o
   0   9   7      201.38      193.92      3.85 o
   1   9   7      328.80      302.65      4.85 o
   2   9   7        0.01        2.44      1.26 o
   3   9   7      246.05      236.37      4.86 o
   4   9   7       63.07       73.62      3.10 o
   5   9   7        0.05        1.32      1.75 o
   6   9   7       10.50        4.26      1.99 o
   7   9   7       94.06       74.41      5.99 o
   8   9   7      197.00      220.33      9.81 o
   9   9   7       13.69        6.02      3.63 o
  10   9   7       26.71       47.04      6.97 o
  11   9   7        3.96        4.47      6.57 o
  12   9   7       10.21       13.33      5.85 o
 -12  10   7        1.46        5.28      5.06 o
 -11  10   7        1.72        1.79      4.01 o
 -10  10   7       22.13       24.40      4.14 o
  -9  10   7        1.60        0.59      2.59 o
  -8  10   7        4.48        6.64      2.69 o
  -7  10   7       47.53       49.69      3.20 o
  -6  10   7       35.52       46.62      3.59 o
  -5  10   7       81.81       74.18      3.66 o
  -4  10   7      390.97      375.56      7.61 o
  -3  10   7      114.15      101.52      5.42 o
  -2  10   7      153.39      133.74      4.14 o
  -1  10   7        0.11        1.84      1.54 o
   0  10   7      242.75      221.64      4.60 o
   1  10   7       61.94       56.77      2.83 o
   2  10   7        2.72        1.89      1.33 o
   3  10   7      613.04      578.75      7.80 o
   4  10   7      392.72      397.69      7.77 o
   5  10   7       45.28       35.93      2.70 o
   6  10   7       98.24       93.66      5.03 o
   7  10   7       11.35       16.39      3.86 o
   8  10   7        1.62        2.34      3.40 o
   9  10   7       28.29       31.49      5.19 o
  10  10   7       16.51       16.77      5.49 o
  11  10   7        1.78       -3.81      4.93 o
 -12  11   7        0.38       -2.86      3.82 o
 -11  11   7       22.55       30.71      9.80 o
 -10  11   7        8.33        7.21      3.35 o
  -9  11   7        3.51        1.30      2.82 o
  -8  11   7        0.25       -2.27      2.27 o
  -7  11   7       18.27       19.39      2.55 o
  -6  11   7      204.53      208.01      7.01 o
  -5  11   7        2.31        1.98      1.94 o
  -4  11   7       27.62       25.06      2.67 o
  -3  11   7        0.26        0.21      1.77 o
  -2  11   7       69.20       74.71      4.27 o
  -1  11   7       68.69       73.32      3.22 o
   0  11   7      170.22      162.42      4.47 o
   1  11   7       27.50       21.62      2.19 o
   2  11   7        0.12       -1.55      1.55 o
   3  11   7        0.07        0.13      1.53 o
   4  11   7        2.66        3.03      1.67 o
   5  11   7       11.06       11.49      2.32 o
   6  11   7        0.28       -3.03      3.64 o
   7  11   7       16.00       17.05      3.98 o
   8  11   7        1.90        2.04      3.45 o
   9  11   7        0.98        0.24      3.39 o
  10  11   7        0.26        1.62      3.74 o
  11  11   7        7.35       18.73      5.86 o
 -12  12   7        0.04       -1.33      4.34 o
 -11  12   7        0.77       -3.80      3.80 o
 -10  12   7       15.26       20.36     12.63 o
  -9  12   7       18.23       19.50      4.06 o
  -8  12   7       14.31        9.54      3.16 o
  -7  12   7        0.14       -1.69      1.91 o
  -6  12   7       38.09       49.25      3.41 o
  -5  12   7      198.08      204.38      6.17 o
  -4  12   7       89.96       90.35      4.08 o
  -3  12   7        0.20       -1.55      2.11 o
  -2  12   7        7.25        7.90      2.08 o
  -1  12   7       25.75       29.16      2.48 o
   0  12   7       63.20       65.84      3.39 o
   1  12   7       32.11       28.68      2.94 o
   2  12   7       81.03       73.84      3.80 o
   3  12   7       39.53       35.00      4.61 o
   4  12   7      101.41       83.81      4.28 o
   5  12   7       15.89       18.12      2.80 o
   6  12   7       13.48       13.11      2.88 o
   7  12   7        0.23       -2.23      2.85 o
   8  12   7       58.06       78.05      6.94 o
   9  12   7       11.74       13.34      4.39 o
  10  12   7        2.34       14.79      4.56 o
  11  12   7       33.32       41.76      7.47 o
 -11  13   7       43.41       52.27      7.58 o
 -10  13   7       36.05       41.82      6.70 o
  -9  13   7       27.96       29.88      6.43 o
  -8  13   7        3.08        1.20      2.80 o
  -7  13   7        2.22       -1.51      2.00 o
  -6  13   7       31.92       33.80      2.86 o
  -5  13   7        2.98        1.63      1.96 o
  -4  13   7       49.72       47.17      3.66 o
  -3  13   7      167.53      176.20      6.09 o
  -2  13   7      343.54      324.17     10.07 o
  -1  13   7       71.21       65.09      5.74 o
   0  13   7        1.90        2.30      1.77 o
   1  13   7        6.93        3.75      2.02 o
   2  13   7       21.92       29.70      4.63 o
   3  13   7       41.09       43.07      3.44 o
   4  13   7        0.01       -1.98      1.98 o
   5  13   7        1.45        1.85      2.22 o
   6  13   7       81.99       84.68      4.71 o
   7  13   7        2.11        2.06      2.91 o
   8  13   7        3.64        3.64      3.88 o
   9  13   7        2.89        0.67      4.23 o
  10  13   7       18.44       21.06      5.40 o
 -11  14   7        4.90       13.33      5.11 o
 -10  14   7       17.35       12.45      5.23 o
  -9  14   7        1.32       -3.31      5.70 o
  -8  14   7        0.74       -0.78      3.21 o
  -7  14   7        0.60       -2.02      2.02 o
  -6  14   7        1.52        3.42      2.83 o
  -5  14   7       41.79       38.59      3.61 o
  -4  14   7        3.28       -0.75      2.15 o
  -3  14   7        2.41        5.09      2.38 o
  -2  14   7       22.26       21.06      3.15 o
  -1  14   7      504.80      490.92     10.95 o
   0  14   7        0.57       -2.01      2.01 o
   1  14   7        2.30       -0.88      1.93 o
   2  14   7       71.32       80.45      4.30 o
   3  14   7       86.68       80.05      4.34 o
   4  14   7       53.71       48.92      3.76 o
   5  14   7        5.80        1.10      3.05 o
   6  14   7        0.31        2.03      3.18 o
   7  14   7        0.37        1.42      3.03 o
   8  14   7        8.74        3.94      3.80 o
   9  14   7       12.14       20.35      5.19 o
  10  14   7        2.64       11.14      4.73 o
 -10  15   7        0.47        1.52      4.38 o
  -9  15   7        2.13        4.83      3.51 o
  -8  15   7       17.11        9.69      4.34 o
  -7  15   7        0.17        0.28      2.29 o
  -6  15   7       68.43       85.67      5.28 o
  -5  15   7        1.08        4.02      2.52 o
  -4  15   7       10.00        9.53      2.77 o
  -3  15   7       29.38       31.48      3.54 o
  -2  15   7      175.18      169.27      6.38 o
  -1  15   7        2.87        6.07      2.59 o
   0  15   7       85.66       92.11      4.70 o
   1  15   7        9.09        8.28      2.83 o
   2  15   7       29.52       28.60      3.25 o
   3  15   7       17.13       10.21      2.56 o
   4  15   7        5.21       13.71      2.81 o
   5  15   7        5.26        6.47      2.52 o
   6  15   7        4.42        3.99      4.90 o
   7  15   7        3.06        3.39      3.84 o
   8  15   7        8.69       11.51      3.95 o
   9  15   7       27.33       28.60      4.94 o
 -10  16   7        2.08       -3.25      3.25 o
  -9  16   7        2.34        3.50      3.53 o
  -8  16   7        1.05       -0.02      3.32 o
  -7  16   7        9.14        5.01      3.61 o
  -6  16   7        5.81        7.72      2.72 o
  -5  16   7       15.15       22.14      4.25 o
  -4  16   7        6.99        5.53      2.71 o
  -3  16   7        3.42        3.43      2.39 o
  -2  16   7       23.05       21.02      3.20 o
  -1  16   7        4.48        7.96      2.66 o
   0  16   7       55.83       56.14      4.53 o
   1  16   7       26.50       28.98      4.49 o
   2  16   7        1.25        1.34      2.34 o
   3  16   7        0.02       -1.18      2.32 o
   4  16   7       71.26       81.86      4.90 o
   5  16   7       43.73       48.29      4.17 o
   6  16   7        1.57        3.69      3.21 o
   7  16   7        0.01        1.10      4.04 o
   8  16   7       58.48       76.99      7.78 o
   9  16   7        8.23        9.80      4.66 o
  -9  17   7        0.76        0.61      4.00 o
  -8  17   7        1.33       -1.15      3.40 o
  -7  17   7        2.44        2.54      3.63 o
  -6  17   7        0.07        1.83      2.91 o
  -5  17   7        0.59       -0.36      3.23 o
  -4  17   7        0.18       -4.67      4.67 o
  -3  17   7        0.59        0.29      2.41 o
  -2  17   7        3.98        9.95      2.80 o
  -1  17   7        0.08       -0.69      3.44 o
   0  17   7        4.26        0.33      2.62 o
   1  17   7       37.30       38.63      9.51 o
   2  17   7        7.25        8.84      3.01 o
   3  17   7        0.30       -2.35      2.35 o
   4  17   7       26.36       28.97      4.75 o
   5  17   7       17.31       16.25      3.22 o
   6  17   7        0.24       -2.11      3.19 o
   7  17   7        8.39        6.92      6.15 o
   8  17   7        4.89        3.84      4.56 o
  -8  18   7        4.96       -0.05      4.52 o
  -7  18   7       50.88       55.15      6.20 o
  -6  18   7        1.86        1.37      3.02 o
  -5  18   7        7.14        0.51      5.72 o
  -4  18   7        0.13       -2.48      3.24 o
  -3  18   7       49.26       45.45      5.38 o
  -2  18   7       12.31        8.61      3.52 o
  -1  18   7       32.82       37.02      4.21 o
   0  18   7       17.61       14.49      3.77 o
   1  18   7        0.01        2.14      3.48 o
   2  18   7        0.05       -1.45      3.30 o
   3  18   7        5.86        4.07      3.89 o
   4  18   7        0.69       -2.38      2.87 o
   5  18   7        2.28       -2.58      2.92 o
   6  18   7        0.97       -1.11      4.27 o
   7  18   7        4.90       -3.43      3.43 o
  -8  19   7        9.26       11.36      6.62 o
  -7  19   7        5.37        8.43      5.70 o
  -6  19   7        4.71        3.81      3.85 o
  -5  19   7        1.54       -0.49      3.21 o
  -4  19   7       11.44       13.83      8.69 o
  -3  19   7       32.76       32.65      6.96 o
  -2  19   7       36.79       56.17      6.16 o
  -1  19   7       21.98       28.93      3.99 o
   0  19   7       33.83       44.02      4.74 o
   1  19   7        0.02       -3.05      3.05 o
   2  19   7        0.93       -0.71      3.71 o
   3  19   7        0.44        1.59      3.12 o
   4  19   7        0.82       -0.93      4.01 o
   5  19   7        2.35        0.17      3.16 o
   6  19   7        0.09       -1.70      4.38 o
  -7  20   7        0.16        0.34      6.03 o
  -6  20   7        0.98       -3.82      3.82 o
  -5  20   7        6.19        1.34      3.48 o
  -4  20   7        6.90       -2.50      4.88 o
  -3  20   7        0.51       -0.49      5.57 o
  -2  20   7        1.67        8.13      4.07 o
  -1  20   7        6.75        9.95      4.41 o
   0  20   7        0.41        0.02      2.95 o
   1  20   7        0.00       -2.40      2.90 o
   2  20   7       22.29       26.58      5.23 o
   3  20   7        5.98        1.62      4.42 o
   4  20   7        1.62        1.25      3.31 o
   5  20   7        4.97        0.47      4.10 o
  -5  21   7        9.07        4.10      5.18 o
  -4  21   7        0.09        0.61      4.11 o
  -3  21   7        4.53        5.69      4.03 o
  -2  21   7        2.25        4.72      6.97 o
  -1  21   7        2.82       -2.87      3.88 o
   0  21   7        0.02        5.91      4.36 o
   1  21   7        6.89        5.51      3.50 o
   2  21   7       14.17       14.28      5.09 o
   3  21   7        3.39        8.94      3.99 o
   4  21   7        0.29        0.49      3.48 o
  -3  22   7        0.38       -3.72      3.72 o
  -2  22   7        0.21        0.40      6.21 o
  -1  22   7        0.65        2.12      4.35 o
   0  22   7       15.76       21.22      5.38 o
   1  22   7       19.58       12.09      7.45 o
   2  22   7        6.56       10.89      6.68 o
 -12   0   8       10.31        1.99      5.33 o
 -11   0   8        1.58        1.76      3.09 o
 -10   0   8       29.89       42.49      4.92 o
  -9   0   8       22.97       20.39      3.66 o
  -8   0   8        3.98        2.25      2.81 o
  -7   0   8       74.45       78.15      7.59 o
  -6   0   8       85.02       80.26      3.87 o
  -5   0   8       22.35       36.56      4.36 o
  -4   0   8       34.43       32.42      2.14 o
  -3   0   8      197.88      191.85      8.35 o
  -2   0   8        7.10        6.07      2.71 o
  -1   0   8      108.93      110.56      8.26 o
   0   0   8      367.28      341.82      7.80 o
   1   0   8        0.92       -2.23      2.23 o
   2   0   8     1545.71     1457.53     25.56 o
   3   0   8      244.99      225.20      7.04 o
   4   0   8       43.04       54.52      3.86 o
   5   0   8      140.06      146.65      6.15 o
   6   0   8     1081.12      982.85     51.85 o
   7   0   8      146.10      139.55     11.12 o
   8   0   8        0.07       -3.06      4.50 o
   9   0   8       45.28       34.84      7.40 o
  10   0   8        0.33       -1.63      5.08 o
  11   0   8       59.88       84.03     11.85 o
  12   0   8       54.20       83.59     12.33 o
 -12   1   8       25.75       32.17      8.95 o
 -11   1   8        4.75        4.87      2.32 o
 -10   1   8        6.23        3.01      2.13 o
  -9   1   8        5.21       14.96      2.39 o
  -8   1   8       21.09       26.40      2.72 o
  -7   1   8        0.01       -1.26      1.88 o
  -6   1   8       69.27       75.36      2.88 o
  -5   1   8       10.73       13.01      1.78 o
  -4   1   8      232.00      215.74      4.22 o
  -3   1   8       10.49       12.75      1.10 o
  -2   1   8      368.23      358.26      7.30 o
  -1   1   8       49.38       55.46      1.74 o
   0   1   8       24.83       23.70      1.46 o
   1   1   8     1027.11      928.80     10.52 o
   2   1   8      477.09      449.71      5.97 o
   3   1   8      146.56      145.87      3.55 o
   4   1   8      123.18      119.60      3.46 o
   5   1   8      109.13       97.78      3.60 o
   6   1   8      276.48      272.49     10.09 o
   7   1   8      114.54      101.51      6.83 o
   8   1   8       34.15       33.04      5.58 o
   9   1   8        9.98       14.79      4.26 o
  10   1   8        0.01       -0.88      3.41 o
  11   1   8       12.75       13.62      5.14 o
  12   1   8        3.21        8.31      5.19 o
 -12   2   8        1.98        9.72      4.29 o
 -11   2   8        0.70        0.95      2.57 o
 -10   2   8        0.65        0.78      2.08 o
  -9   2   8       41.73       38.52      3.16 o
  -8   2   8      107.49       98.82      7.01 o
  -7   2   8       64.31       54.64      2.59 o
  -6   2   8       36.49       34.01      2.34 o
  -5   2   8        1.84        1.24      1.35 o
  -4   2   8        0.12       -0.12      1.68 o
  -3   2   8        1.61        1.23      1.52 o
  -2   2   8       40.73       40.07      2.21 o
  -1   2   8       10.38       11.36      1.59 o
   0   2   8      110.59      127.11      2.85 o
   1   2   8      251.12      234.27      4.39 o
   2   2   8       12.33       11.74      1.76 o
   3   2   8        0.50       -1.19      1.24 o
   4   2   8      271.30      276.91      5.18 o
   5   2   8       67.80       63.83      5.44 o
   6   2   8        0.75       -0.47      1.99 o
   7   2   8        6.58        0.61      2.70 o
   8   2   8      115.41      113.84      6.30 o
   9   2   8        0.01        2.88      3.69 o
  10   2   8        0.49        1.95      3.95 o
  11   2   8        3.81        2.32      5.19 o
  12   2   8        0.06       -1.81      4.36 o
 -12   3   8        0.03       -1.10      3.85 o
 -11   3   8        0.13        5.03      2.74 o
 -10   3   8        4.78        3.24      2.57 o
  -9   3   8        0.00       -1.61      1.96 o
  -8   3   8       29.55       25.86      2.33 o
  -7   3   8        1.87        1.76      1.40 o
  -6   3   8      122.76      130.01      3.87 o
  -5   3   8        2.92        1.89      1.30 o
  -4   3   8        0.00        0.32      1.27 o
  -3   3   8       92.87       99.46      3.62 o
  -2   3   8      295.02      275.46      4.02 o
  -1   3   8      290.14      299.86      4.47 o
   0   3   8       46.82       45.89      1.70 o
   1   3   8      389.85      391.71      6.13 o
   2   3   8      147.37      152.72      3.80 o
   3   3   8        5.84        4.27      1.40 o
   4   3   8        6.63        6.79      1.67 o
   5   3   8       19.61       14.35      1.96 o
   6   3   8        9.28       11.26      2.43 o
   7   3   8        6.96       11.24      3.11 o
   8   3   8        0.34       -2.51      2.51 o
   9   3   8       11.08       10.28      3.47 o
  10   3   8       23.11       19.85      4.29 o
  11   3   8        1.74        0.00      3.45 o
  12   3   8        2.92        0.64      4.74 o
 -12   4   8        0.61        7.99      4.32 o
 -11   4   8        3.16        4.82      2.83 o
 -10   4   8        0.26       -1.00      2.60 o
  -9   4   8        4.46        5.71      2.17 o
  -8   4   8       35.50       27.65      2.62 o
  -7   4   8      102.50       96.14      3.71 o
  -6   4   8       17.19       21.02      2.26 o
  -5   4   8        4.94        2.70      1.46 o
  -4   4   8      130.25      128.00      2.66 o
  -3   4   8       46.93       44.76      1.84 o
  -2   4   8       32.96       41.21      2.63 o
  -1   4   8       92.66      102.06      2.29 o
   0   4   8      281.58      263.68      4.44 o
   1   4   8       38.31       38.39      2.52 o
   2   4   8        1.45        0.00      1.23 o
   3   4   8        2.80        1.01      1.35 o
   4   4   8       27.39       27.88      2.20 o
   5   4   8      111.91       99.65      3.54 o
   6   4   8      138.86      142.45      4.78 o
   7   4   8       28.22       25.33      3.80 o
   8   4   8        9.10        5.75      3.10 o
   9   4   8       31.42       46.57      4.94 o
  10   4   8       22.43       24.55      4.36 o
  11   4   8        0.31       -2.55      4.11 o
  12   4   8        1.37        5.11      4.45 o
 -12   5   8        6.02       11.59      4.85 o
 -11   5   8       11.47       12.58      3.35 o
 -10   5   8        0.09       -1.36      2.14 o
  -9   5   8        2.69       -1.53      1.87 o
  -8   5   8        1.78        0.96      1.96 o
  -7   5   8       68.84       74.36      3.30 o
  -6   5   8        0.18       -1.42      1.42 o
  -5   5   8       70.57       77.77      3.51 o
  -4   5   8       55.84       57.70      2.57 o
  -3   5   8        0.51        0.16      0.99 o
  -2   5   8      114.83      103.58      3.65 o
  -1   5   8        2.62       -0.83      1.02 o
   0   5   8       16.37       17.97      1.60 o
   1   5   8       63.94       61.27      2.45 o
   2   5   8        1.76       -1.11      1.14 o
   3   5   8      165.95      162.68      3.88 o
   4   5   8       34.53       29.05      2.17 o
   5   5   8       58.69       47.23      2.74 o
   6   5   8        8.36        5.02      2.13 o
   7   5   8        0.61        2.71      2.54 o
   8   5   8       27.02       26.00      3.90 o
   9   5   8        1.03       -1.84      2.84 o
  10   5   8        0.40        2.32      4.27 o
  11   5   8        4.97        8.92      4.73 o
  12   5   8        3.87       12.42      5.78 o
 -12   6   8        0.12       -1.71      3.58 o
 -11   6   8       18.25       18.29      3.29 o
 -10   6   8       14.14       16.50      2.92 o
  -9   6   8       14.54       14.60      2.69 o
  -8   6   8       37.20       35.33      3.03 o
  -7   6   8       67.23       66.68      3.15 o
  -6   6   8        0.92        0.43      1.65 o
  -5   6   8       87.70       81.60      3.31 o
  -4   6   8       32.80       27.07      2.42 o
  -3   6   8      250.68      258.85      4.72 o
  -2   6   8       67.22       65.79      2.35 o
  -1   6   8       86.64       85.08      2.66 o
   0   6   8       59.49       53.27      2.27 o
   1   6   8        3.78        3.84      1.40 o
   2   6   8      297.90      295.67      5.42 o
   3   6   8        0.21       -1.33      1.33 o
   4   6   8       38.56       31.43      2.26 o
   5   6   8        0.62       -0.55      1.60 o
   6   6   8       58.75       49.70      3.59 o
   7   6   8       56.24       56.20      3.88 o
   8   6   8        1.59       -0.86      2.70 o
   9   6   8       45.12       45.16      4.84 o
  10   6   8       13.27       15.45      5.24 o
  11   6   8        1.56        5.04      4.74 o
 -12   7   8        3.77        0.69      3.89 o
 -11   7   8       24.91       27.75      3.80 o
 -10   7   8       45.99       53.91      4.20 o
  -9   7   8       71.52       74.10      4.31 o
  -8   7   8        2.89        3.83      2.07 o
  -7   7   8       13.15       11.54      2.05 o
  -6   7   8       41.29       49.44      4.29 o
  -5   7   8       31.56       23.79      3.64 o
  -4   7   8        0.08       -0.81      1.49 o
  -3   7   8      137.43      148.58      4.63 o
  -2   7   8       58.88       58.29      2.35 o
  -1   7   8      288.25      284.62      4.98 o
   0   7   8       45.93       47.91      2.29 o
   1   7   8      189.60      169.12      4.01 o
   2   7   8      503.88      457.71      7.17 o
   3   7   8      358.04      344.36      6.12 o
   4   7   8        6.95        6.32      1.67 o
   5   7   8        8.11        1.82      1.74 o
   6   7   8       79.77       84.13      4.18 o
   7   7   8       11.85       11.49      3.17 o
   8   7   8        5.53        2.52      2.97 o
   9   7   8        4.31       -0.39      3.84 o
  10   7   8       15.52       10.20      4.72 o
  11   7   8        2.81        1.32      4.49 o
 -12   8   8        0.07       -3.88      8.03 o
 -11   8   8        9.17       16.16      3.79 o
 -10   8   8        0.10       -2.54      2.54 o
  -9   8   8       18.38       10.92      4.21 o
  -8   8   8       10.91       13.34      2.92 o
  -7   8   8       38.07       34.02      3.08 o
  -6   8   8        3.37        6.66      4.23 o
  -5   8   8       21.34       25.29      2.48 o
  -4   8   8       32.96       30.90      2.53 o
  -3   8   8      200.97      178.84      4.79 o
  -2   8   8      213.07      203.62      4.54 o
  -1   8   8       18.77       15.44      1.72 o
   0   8   8        1.28        5.04      1.48 o
   1   8   8       36.24       40.11      2.36 o
   2   8   8        7.20       12.55      1.83 o
   3   8   8       51.78       44.97      3.05 o
   4   8   8        1.48        2.47      1.62 o
   5   8   8      126.25      122.83      6.13 o
   6   8   8       75.20       74.46      4.50 o
   7   8   8        9.57       15.63      3.22 o
   8   8   8       16.06       17.63      4.86 o
   9   8   8        0.48       -2.61      5.10 o
  10   8   8        0.00       -4.80      4.80 o
  11   8   8        0.02       -4.32      4.32 o
 -12   9   8        5.72        0.78      3.87 o
 -11   9   8        4.95        7.98      3.59 o
 -10   9   8       26.31       28.12      4.26 o
  -9   9   8        1.56       -0.52      2.62 o
  -8   9   8       12.33        4.95      2.71 o
  -7   9   8       11.63       16.78      3.74 o
  -6   9   8      694.26      683.29     12.86 o
  -5   9   8      132.93      151.40      4.86 o
  -4   9   8        1.37       -1.61      1.61 o
  -3   9   8        6.28        3.49      1.73 o
  -2   9   8      370.39      346.72      7.13 o
  -1   9   8      140.52      145.20      4.08 o
   0   9   8       44.45       48.21      2.48 o
   1   9   8       51.24       50.10      2.67 o
   2   9   8      200.76      188.44      4.83 o
   3   9   8       29.25       31.76      2.53 o
   4   9   8       14.45       16.91      2.09 o
   5   9   8       61.38       67.76      3.40 o
   6   9   8       12.24       15.00      2.54 o
   7   9   8       28.41       32.90      4.82 o
   8   9   8        0.00        1.59      3.29 o
   9   9   8        0.64       -3.81      3.81 o
  10   9   8        3.35        5.94      4.90 o
  11   9   8        3.78        6.57      4.85 o
 -12  10   8        0.05        4.38      4.22 o
 -11  10   8        6.22        8.33      3.78 o
 -10  10   8        0.03        1.91      6.31 o
  -9  10   8       20.70       25.16      4.01 o
  -8  10   8        5.89        6.08      2.71 o
  -7  10   8        0.51       -0.32      2.75 o
  -6  10   8        6.77        6.00      2.39 o
  -5  10   8      281.86      294.26      6.93 o
  -4  10   8      139.20      144.71      4.82 o
  -3  10   8        7.36        9.70      2.08 o
  -2  10   8      126.27      120.82      4.96 o
  -1  10   8        4.57        2.91      1.81 o
   0  10   8       94.33       90.01      3.53 o
   1  10   8        0.01       -1.36      1.36 o
   2  10   8      291.84      278.52      6.01 o
   3  10   8        2.03        1.09      1.76 o
   4  10   8       58.85       54.26      3.45 o
   5  10   8      250.52      244.91      6.12 o
   6  10   8        1.16        4.10      2.49 o
   7  10   8       17.35       12.77      3.84 o
   8  10   8       38.92       33.43      9.79 o
   9  10   8        3.44        5.06      4.38 o
  10  10   8        2.44        2.03      4.53 o
  11  10   8        4.46        1.77      5.04 o
 -12  11   8       12.94        9.94      7.50 o
 -11  11   8        8.53        7.86      9.57 o
 -10  11   8        0.28        2.09      3.17 o
  -9  11   8        8.36        1.17      3.99 o
  -8  11   8       15.60       10.59      3.29 o
  -7  11   8       42.41       56.84      5.27 o
  -6  11   8        2.83        7.20      2.13 o
  -5  11   8       49.17       46.89      3.26 o
  -4  11   8        0.95       -0.35      1.86 o
  -3  11   8      356.06      331.07      7.36 o
  -2  11   8      100.11       89.01      3.97 o
  -1  11   8       32.62       34.93      3.68 o
   0  11   8        1.05        1.83      1.64 o
   1  11   8      170.54      159.72      5.14 o
   2  11   8        0.16        0.57      1.69 o
   3  11   8        4.09        3.95      2.07 o
   4  11   8        4.96        2.25      2.36 o
   5  11   8      178.32      174.50      6.82 o
   6  11   8       25.72       27.00      3.59 o
   7  11   8        9.24       10.47      3.98 o
   8  11   8        3.21        8.38      3.81 o
   9  11   8       10.51        9.85      4.09 o
  10  11   8       19.34       29.64      6.32 o
 -11  12   8       15.58       11.44      5.26 o
 -10  12   8       17.27       14.03      3.94 o
  -9  12   8        5.45       10.96      3.50 o
  -8  12   8        9.43        5.81      3.15 o
  -7  12   8       84.28      101.07      4.51 o
  -6  12   8       90.72       89.03      4.26 o
  -5  12   8        2.46       -0.07      1.79 o
  -4  12   8       22.40       15.30      2.49 o
  -3  12   8       98.32      100.96      5.18 o
  -2  12   8        8.15        8.74      2.22 o
  -1  12   8      141.03      136.41      4.94 o
   0  12   8       76.05       68.87      4.52 o
   1  12   8        0.09        0.72      1.66 o
   2  12   8       18.76       15.18      2.91 o
   3  12   8        4.61        2.21      2.30 o
   4  12   8        6.35        4.84      2.56 o
   5  12   8       32.86       24.73      3.64 o
   6  12   8        9.09        4.97      2.69 o
   7  12   8        0.48        5.82      3.71 o
   8  12   8        0.16        2.07      4.13 o
   9  12   8        8.90       11.51      4.57 o
  10  12   8        0.22        3.76      5.23 o
 -11  13   8        0.00        5.39      5.46 o
 -10  13   8        0.24       -3.44      3.95 o
  -9  13   8        0.00       -2.86      2.86 o
  -8  13   8        5.35        3.64      2.89 o
  -7  13   8        0.76        2.73      2.15 o
  -6  13   8       17.33       22.58      2.88 o
  -5  13   8        0.19       -1.30      1.96 o
  -4  13   8       38.95       36.19      3.19 o
  -3  13   8       39.36       46.24      3.41 o
  -2  13   8       87.96       93.21      4.33 o
  -1  13   8       13.06       13.78      2.53 o
   0  13   8       26.53       28.36      2.94 o
   1  13   8       34.28       28.51      3.05 o
   2  13   8        0.95        0.67      2.32 o
   3  13   8        3.72        1.93      2.67 o
   4  13   8        4.75        4.29      2.74 o
   5  13   8        3.14       -0.41      2.57 o
   6  13   8       49.10       47.17      4.54 o
   7  13   8       17.21       18.95      4.57 o
   8  13   8        0.12       -0.66      3.47 o
   9  13   8        1.72        2.11      5.93 o
 -10  14   8        0.11        0.32      4.43 o
  -9  14   8        0.91       -1.53      3.20 o
  -8  14   8        1.31       -2.45      2.45 o
  -7  14   8       25.55       26.75      4.64 o
  -6  14   8        1.09        1.35      2.05 o
  -5  14   8       38.54       32.95      3.29 o
  -4  14   8       54.87       59.07      3.89 o
  -3  14   8        0.15       -0.66      1.96 o
  -2  14   8        0.01       -1.42      2.14 o
  -1  14   8       10.92        9.19      2.41 o
   0  14   8       20.82       21.45      2.91 o
   1  14   8        0.25        4.21      2.21 o
   2  14   8        2.04       -1.80      2.18 o
   3  14   8        8.67        0.28      2.56 o
   4  14   8        9.83        9.48      3.06 o
   5  14   8        1.04       -0.60      2.74 o
   6  14   8        3.77        5.15      3.81 o
   7  14   8        0.15       -1.23      6.41 o
   8  14   8        3.44       -0.08      4.11 o
   9  14   8       30.55       38.65      6.27 o
 -10  15   8        9.37       11.64      4.19 o
  -9  15   8       16.21       18.34      4.26 o
  -8  15   8        0.03       -0.50      2.77 o
  -7  15   8        0.44       -0.70      3.39 o
  -6  15   8       41.49       41.15      4.31 o
  -5  15   8       48.47       62.89      4.13 o
  -4  15   8        2.20       -1.74      2.07 o
  -3  15   8       12.93       10.45      2.54 o
  -2  15   8       19.16       16.90      2.81 o
  -1  15   8       48.89       43.25      3.66 o
   0  15   8        2.29        4.10      2.17 o
   1  15   8       17.62       27.25      3.19 o
   2  15   8        0.25        0.39      2.50 o
   3  15   8        0.06       -0.47      2.59 o
   4  15   8       68.82       69.14      5.23 o
   5  15   8       20.35       28.93      4.11 o
   6  15   8        8.50        5.06      4.66 o
   7  15   8        9.52       11.48      4.43 o
   8  15   8        6.41       13.08      4.66 o
  -9  16   8        5.62        8.32      3.82 o
  -8  16   8        0.38       -4.36      4.36 o
  -7  16   8       12.26       14.65      4.05 o
  -6  16   8       17.07       16.28      3.53 o
  -5  16   8       55.77       69.29      5.18 o
  -4  16   8       14.27       11.89      2.72 o
  -3  16   8        5.31        8.03      2.56 o
  -2  16   8        0.00       -2.02      2.02 o
  -1  16   8       13.21       13.08      3.50 o
   0  16   8       12.48       13.63      2.80 o
   1  16   8       11.98       10.83      3.37 o
   2  16   8       36.84       42.68      5.37 o
   3  16   8       34.58       43.03      5.58 o
   4  16   8        0.69       -0.50      2.83 o
   5  16   8       17.31       19.81      4.12 o
   6  16   8       16.36       14.87     10.28 o
   7  16   8        0.65       -2.46      7.24 o
   8  16   8        5.93        6.25      5.23 o
  -8  17   8        0.73       -1.53      7.30 o
  -7  17   8       15.91       14.43      4.79 o
  -6  17   8       56.52       68.11      5.49 o
  -5  17   8       17.35       20.64      5.48 o
  -4  17   8        3.47        9.48      3.22 o
  -3  17   8        6.48        5.68      2.59 o
  -2  17   8       32.33       40.01      3.86 o
  -1  17   8       21.52       24.18      3.29 o
   0  17   8       18.95       22.58      3.24 o
   1  17   8       68.44       57.17      4.37 o
   2  17   8       29.27       24.67      4.03 o
   3  17   8       13.37       10.38      3.37 o
   4  17   8       23.07       20.80      3.98 o
   5  17   8        0.09        1.38      4.33 o
   6  17   8        9.45       12.98      4.85 o
   7  17   8        4.94        2.47      4.29 o
  -8  18   8        0.02        2.28      4.80 o
  -7  18   8        4.28        3.22      3.44 o
  -6  18   8        5.94        7.47      3.52 o
  -5  18   8        3.47        8.84      3.49 o
  -4  18   8       27.07       29.81      4.45 o
  -3  18   8        6.51        3.47      2.98 o
  -2  18   8       26.76       36.11      3.82 o
  -1  18   8        0.23       -2.16      2.16 o
   0  18   8        8.41       11.44      3.58 o
   1  18   8        3.62       -2.02      2.85 o
   2  18   8        6.58        5.89      3.36 o
   3  18   8        1.64        1.56      3.03 o
   4  18   8        0.10       -0.95      3.55 o
   5  18   8        1.80       -0.45      3.95 o
   6  18   8        0.16       -3.56      4.75 o
  -7  19   8        0.05        2.38      3.78 o
  -6  19   8        0.04       -3.06      3.06 o
  -5  19   8       16.82       19.85      4.52 o
  -4  19   8        4.24        1.46      3.13 o
  -3  19   8       11.42       18.18      4.60 o
  -2  19   8        4.32        2.27      3.43 o
  -1  19   8        0.70       -1.44      2.47 o
   0  19   8        4.24        2.11      2.69 o
   1  19   8        0.03        0.90      2.72 o
   2  19   8        5.49        5.23      3.34 o
   3  19   8        4.26        9.11      3.60 o
   4  19   8        2.74       -3.09      3.09 o
   5  19   8        0.12       -2.27      4.70 o
  -5  20   8        1.82        1.96      3.22 o
  -4  20   8        8.16        8.83      4.16 o
  -3  20   8       41.02       55.90      6.58 o
  -2  20   8       20.35       28.71      5.44 o
  -1  20   8       26.85       21.06      4.38 o
   0  20   8       13.37       17.41      4.37 o
   1  20   8        4.13        5.15      3.06 o
   2  20   8        8.70       14.87      3.56 o
   3  20   8        7.19       -0.94      3.32 o
   4  20   8        0.32       -1.69      3.26 o
  -4  21   8        0.26       -3.58      5.40 o
  -3  21   8        0.01       12.19      4.56 o
  -2  21   8        3.29        8.81      4.62 o
  -1  21   8        1.19        2.39      3.53 o
   0  21   8        0.67        2.43      3.64 o
   1  21   8        1.54        2.03      2.98 o
   2  21   8        0.47       -1.89      2.96 o
 -13   1   9        0.53       14.89      7.13 o
 -12   1   9       12.17        8.80      4.58 o
 -11   1   9        3.85        9.20      2.60 o
 -10   1   9        0.20       -0.11      2.02 o
  -9   1   9       12.07        8.15      2.28 o
  -8   1   9       29.78       26.01      3.02 o
  -7   1   9        5.11        2.68      1.47 o
  -6   1   9       15.06       16.66      3.73 o
  -5   1   9       46.49       42.72      2.59 o
  -4   1   9        0.46        1.25      1.21 o
  -3   1   9       23.32       13.51      2.59 o
  -2   1   9        1.82        1.09      1.60 o
  -1   1   9        2.24        0.86      1.80 o
   0   1   9       16.73       19.37      1.72 o
   1   1   9      450.07      415.91      6.15 o
   2   1   9      176.20      169.77      4.14 o
   3   1   9        8.12        7.13      1.55 o
   4   1   9        5.00        4.46      1.61 o
   5   1   9        1.54        0.68      1.62 o
   6   1   9        0.00       -1.75      1.75 o
   7   1   9       22.25       10.67      2.74 o
   8   1   9       14.33        8.21      3.34 o
   9   1   9        3.46        3.96      3.37 o
  10   1   9        5.04        7.41      3.75 o
  11   1   9       15.44       14.51      7.01 o
 -13   2   9        4.03        3.99      6.98 o
 -12   2   9        0.15        7.52      4.29 o
 -11   2   9        1.72        0.76      2.65 o
 -10   2   9        6.76        6.59      2.56 o
  -9   2   9       40.24       39.08      3.25 o
  -8   2   9        2.38        1.38      1.76 o
  -7   2   9       29.07       30.69      2.10 o
  -6   2   9       12.01       14.69      1.64 o
  -5   2   9        0.94        1.83      1.51 o
  -4   2   9        0.13       -0.81      1.34 o
  -3   2   9      111.40      117.20      3.60 o
  -2   2   9      289.07      298.58      6.55 o
  -1   2   9       12.58        7.12      1.31 o
   0   2   9      688.97      639.75      7.98 o
   1   2   9      504.44      509.07      7.54 o
   2   2   9      886.67      876.17     11.49 o
   3   2   9        0.46        0.30      1.33 o
   4   2   9        4.55        0.90      1.42 o
   5   2   9      121.00      113.23      4.22 o
   6   2   9       52.87       50.67      3.50 o
   7   2   9        2.69        4.83      2.88 o
   8   2   9       17.64       21.71      4.00 o
   9   2   9        0.00       -0.84      3.08 o
  10   2   9        8.39        4.60      3.67 o
  11   2   9       15.97       16.88      4.51 o
 -12   3   9        2.25        8.53      5.19 o
 -11   3   9       21.92       27.50      3.86 o
 -10   3   9        9.38       10.35      3.04 o
  -9   3   9       19.20       20.50      5.16 o
  -8   3   9       36.71       36.55      3.39 o
  -7   3   9        4.93        0.88      1.37 o
  -6   3   9       18.94       13.64      1.83 o
  -5   3   9       14.76       11.17      2.14 o
  -4   3   9      117.19      102.22      3.70 o
  -3   3   9      327.79      321.50      9.07 o
  -2   3   9       37.66       34.78      1.75 o
  -1   3   9      241.86      226.04      4.70 o
   0   3   9      235.66      204.10      4.22 o
   1   3   9      916.28      882.21     11.30 o
   2   3   9      274.79      256.33      5.26 o
   3   3   9       90.11       86.29      3.01 o
   4   3   9      161.55      146.55      3.97 o
   5   3   9       58.25       54.65      2.94 o
   6   3   9      262.34      243.78      8.25 o
   7   3   9       15.49        9.95      3.12 o
   8   3   9       36.19       29.89      4.38 o
   9   3   9        6.50        3.83      3.45 o
  10   3   9       32.37       33.97      8.00 o
  11   3   9        4.15       -4.23      4.23 o
 -12   4   9        0.60        4.06      4.20 o
 -11   4   9        1.10        3.23      3.01 o
 -10   4   9       80.99       85.13      5.36 o
  -9   4   9        8.71        8.08      2.26 o
  -8   4   9       29.10       21.89      2.48 o
  -7   4   9       33.28       31.63      3.04 o
  -6   4   9      319.39      355.81     11.60 o
  -5   4   9      172.25      163.68      5.14 o
  -4   4   9       72.14       61.45      2.12 o
  -3   4   9        0.02       -0.19      1.55 o
  -2   4   9        0.79       -0.59      1.15 o
  -1   4   9      120.83      113.63      2.84 o
   0   4   9      120.66      114.57      3.84 o
   1   4   9     1220.68     1171.92     14.18 o
   2   4   9      102.73      106.95      3.95 o
   3   4   9      176.75      182.45      4.26 o
   4   4   9       19.79       18.89      2.03 o
   5   4   9      204.47      197.78      5.11 o
   6   4   9       15.69       10.18      3.06 o
   7   4   9        0.11       -2.78      2.78 o
   8   4   9        7.54        2.68      3.36 o
   9   4   9       41.32       48.41      5.65 o
  10   4   9        1.14       -0.01      3.81 o
  11   4   9        0.39        4.33      5.81 o
 -12   5   9        2.66        9.62      3.68 o
 -11   5   9        1.30        4.29      3.15 o
 -10   5   9        6.42        9.31      2.93 o
  -9   5   9        6.30        8.13      2.27 o
  -8   5   9       70.72       72.62      6.06 o
  -7   5   9        0.28       -1.45      1.45 o
  -6   5   9        9.70        4.47      2.13 o
  -5   5   9        1.30        0.97      1.65 o
  -4   5   9       93.45       67.05      2.18 o
  -3   5   9       35.11       33.09      1.75 o
  -2   5   9       19.61       22.80      1.62 o
  -1   5   9      356.32      385.51      5.85 o
   0   5   9       90.71       89.28      3.14 o
   1   5   9       54.96       48.15      2.70 o
   2   5   9       13.53       16.96      1.93 o
   3   5   9       63.04       65.30      2.94 o
   4   5   9       35.90       38.28      3.12 o
   5   5   9       82.87       74.29      3.42 o
   6   5   9       15.09       13.55      2.74 o
   7   5   9        5.49        8.15      3.12 o
   8   5   9       30.56       25.43      4.23 o
   9   5   9        3.28       -0.16      3.26 o
  10   5   9        9.14        0.98      4.66 o
  11   5   9       32.66       39.42      7.03 o
 -12   6   9        0.40        1.40      3.36 o
 -11   6   9        5.14        5.72      2.76 o
 -10   6   9       11.95        7.22      3.27 o
  -9   6   9        1.21        4.86      3.90 o
  -8   6   9       17.84       25.44      2.82 o
  -7   6   9      105.86       90.07      3.59 o
  -6   6   9      161.55      157.11      8.14 o
  -5   6   9       96.22       89.58      4.54 o
  -4   6   9       47.74       43.16      2.55 o
  -3   6   9        0.08        0.42      1.19 o
  -2   6   9      152.68      156.11      3.54 o
  -1   6   9      124.35      120.01      3.28 o
   0   6   9      206.45      219.72      5.80 o
   1   6   9      142.22      141.56      3.99 o
   2   6   9      229.82      221.47      4.86 o
   3   6   9       21.13       25.69      2.26 o
   4   6   9        3.59        2.98      1.65 o
   5   6   9       38.34       37.50      2.75 o
   6   6   9        4.67        7.92      2.65 o
   7   6   9        0.06        3.25      2.88 o
   8   6   9        8.43        4.61      3.33 o
   9   6   9       40.63       60.05      7.00 o
  10   6   9        0.11       -1.14      4.13 o
  11   6   9        4.58        5.73      5.07 o
 -12   7   9       17.03       15.02      4.66 o
 -11   7   9        8.56        8.97      3.19 o
 -10   7   9       16.39       20.30      3.62 o
  -9   7   9       37.68       25.09      3.85 o
  -8   7   9       28.32       37.90      5.53 o
  -7   7   9       36.97       35.48      3.94 o
  -6   7   9      132.55      157.80      7.93 o
  -5   7   9        2.09        4.24      1.92 o
  -4   7   9        0.79        0.25      2.14 o
  -3   7   9       51.10       60.42      2.58 o
  -2   7   9       36.24       31.99      2.04 o
  -1   7   9      117.52      109.10      3.24 o
   0   7   9       63.09       66.00      2.73 o
   1   7   9      107.11       98.21      3.30 o
   2   7   9      107.68      111.12      3.63 o
   3   7   9       14.22       15.70      2.06 o
   4   7   9       19.82       16.34      2.14 o
   5   7   9      144.70      145.43      5.16 o
   6   7   9       22.12       20.54      2.98 o
   7   7   9       87.65       81.06      5.58 o
   8   7   9       10.29        7.08      4.17 o
   9   7   9        0.02        2.49      4.17 o
  10   7   9        1.58        6.44      5.50 o
  11   7   9       16.91       17.86      5.95 o
 -12   8   9       10.87       12.46      4.15 o
 -11   8   9        0.87       -2.89      2.89 o
 -10   8   9        1.86        0.27      2.75 o
  -9   8   9       35.56       35.74      4.11 o
  -8   8   9       52.02       64.79      4.62 o
  -7   8   9        8.26       10.93      4.38 o
  -6   8   9      110.37      112.46      5.90 o
  -5   8   9      125.99      119.60      4.33 o
  -4   8   9       27.69       24.40      2.48 o
  -3   8   9       37.46       33.55      3.13 o
  -2   8   9        7.17        7.21      1.67 o
  -1   8   9        8.72        6.53      1.53 o
   0   8   9      241.42      222.61      4.76 o
   1   8   9        2.57        3.66      1.58 o
   2   8   9       23.25       20.45      2.12 o
   3   8   9        9.66       11.98      1.94 o
   4   8   9      131.22      122.19      4.75 o
   5   8   9        1.75        1.76      2.11 o
   6   8   9        3.24        3.08      2.19 o
   7   8   9       15.52       16.19      3.62 o
   8   8   9       41.78       41.61      7.48 o
   9   8   9        1.07       -2.58      4.01 o
  10   8   9        0.64        0.00      4.63 o
 -12   9   9        0.18        8.59      5.41 o
 -11   9   9       28.12       34.32      4.90 o
 -10   9   9        7.94        3.04      3.70 o
  -9   9   9        6.78        6.45      2.89 o
  -8   9   9        0.07        1.82      2.53 o
  -7   9   9        9.87        6.33      2.92 o
  -6   9   9        0.05        0.69      1.99 o
  -5   9   9      169.55      153.74      4.91 o
  -4   9   9        0.01       -1.82      1.82 o
  -3   9   9       71.01       71.85      3.54 o
  -2   9   9        1.70        0.97      1.58 o
  -1   9   9      152.52      146.65      4.25 o
   0   9   9       14.19       13.26      1.92 o
   1   9   9      197.68      187.63      4.61 o
   2   9   9       49.73       45.46      2.72 o
   3   9   9       66.81       63.53      3.12 o
   4   9   9       63.75       64.59      4.30 o
   5   9   9      169.96      170.34      5.71 o
   6   9   9       42.17       38.20      4.33 o
   7   9   9        0.01       -1.60      2.91 o
   8   9   9        1.46        2.69      3.87 o
   9   9   9       20.51       18.79      5.43 o
  10   9   9       12.38       10.45      5.36 o
 -11  10   9       17.52       22.69      4.47 o
 -10  10   9        0.03        1.08      3.42 o
  -9  10   9        3.73        4.04      2.95 o
  -8  10   9       12.83        8.17      3.10 o
  -7  10   9       25.99       27.37      3.20 o
  -6  10   9        2.41        1.90      2.10 o
  -5  10   9        0.00       -0.49      2.84 o
  -4  10   9       24.44       27.98      2.70 o
  -3  10   9      105.20       84.82      3.93 o
  -2  10   9      158.51      153.55      4.98 o
  -1  10   9        4.75        5.48      1.82 o
   0  10   9      176.25      167.83      4.74 o
   1  10   9        4.54        1.21      1.58 o
   2  10   9       24.52       21.00      2.31 o
   3  10   9       60.73       48.43      3.11 o
   4  10   9        0.22       -0.51      2.02 o
   5  10   9      102.02       98.87      4.60 o
   6  10   9       67.78       66.52      4.82 o
   7  10   9        0.00       -1.21      3.26 o
   8  10   9        5.49        6.28      4.11 o
   9  10   9        3.29        2.12      4.28 o
  10  10   9       10.10        4.69      4.89 o
 -11  11   9        2.77        7.38      3.84 o
 -10  11   9        0.16       -1.11      3.03 o
  -9  11   9       12.33        4.08      7.08 o
  -8  11   9        1.73        2.95      2.86 o
  -7  11   9        4.15        6.96      2.57 o
  -6  11   9        1.93        2.60      2.60 o
  -5  11   9        0.02        0.13      1.89 o
  -4  11   9       44.41       46.62      3.29 o
  -3  11   9       23.79       22.61      3.89 o
  -2  11   9        6.15        2.23      2.03 o
  -1  11   9       13.45       13.12      2.32 o
   0  11   9        1.78        0.78      1.67 o
   1  11   9        0.28       -1.59      1.59 o
   2  11   9       98.26       94.54      3.72 o
   3  11   9       24.76       22.99      2.83 o
   4  11   9        2.44        2.34      2.17 o
   5  11   9       49.56       51.82      4.44 o
   6  11   9        0.06       -2.14      2.52 o
   7  11   9       10.60        9.86      4.05 o
   8  11   9        0.09        2.11      3.52 o
   9  11   9        0.00        1.96      4.29 o
 -10  12   9        1.83        5.50      3.69 o
  -9  12   9        8.09        5.62      3.48 o
  -8  12   9        6.65        2.64      2.78 o
  -7  12   9       12.21       10.10      2.42 o
  -6  12   9        1.70        5.85      2.28 o
  -5  12   9       36.25       35.04      3.86 o
  -4  12   9      110.83      102.01      6.38 o
  -3  12   9      190.81      189.43      6.57 o
  -2  12   9       66.06       62.40      3.73 o
  -1  12   9       17.69       13.71      2.46 o
   0  12   9        2.36        1.86      1.99 o
   1  12   9        6.59        6.11      2.03 o
   2  12   9        0.17        0.14      2.02 o
   3  12   9       22.47       22.75      3.41 o
   4  12   9        0.01       -0.04      2.52 o
   5  12   9       12.82       14.89      3.39 o
   6  12   9       23.74       26.62      5.95 o
   7  12   9        7.24        5.21      3.92 o
   8  12   9       22.19       25.06      5.13 o
   9  12   9        0.03       -0.29      4.84 o
 -10  13   9        1.25        5.92      5.83 o
  -9  13   9        4.21        2.99      2.71 o
  -8  13   9        8.08        4.93      2.67 o
  -7  13   9       13.75       12.72      2.56 o
  -6  13   9       16.32       23.57      3.02 o
  -5  13   9        9.62        6.39      2.37 o
  -4  13   9       22.88       24.28      3.01 o
  -3  13   9        2.64        0.11      1.96 o
  -2  13   9        1.92        2.59      2.03 o
  -1  13   9       19.80       27.96      3.06 o
   0  13   9        1.24        2.05      1.96 o
   1  13   9        5.21        1.91      2.18 o
   2  13   9        5.37        4.26      2.32 o
   3  13   9        7.90        4.64      3.82 o
   4  13   9        1.73        1.31      2.69 o
   5  13   9       10.14       10.52      3.81 o
   6  13   9        6.79        6.51      3.92 o
   7  13   9       45.91       75.47      6.98 o
   8  13   9        1.26        4.80      4.22 o
 -10  14   9        0.00       -0.92      5.38 o
  -9  14   9        7.20        5.59      3.15 o
  -8  14   9       25.29       25.25      3.72 o
  -7  14   9       39.79       42.23      4.08 o
  -6  14   9       52.92       56.41      4.01 o
  -5  14   9        1.17        3.91      2.31 o
  -4  14   9        2.07        4.09      2.26 o
  -3  14   9        3.80        0.61      2.06 o
  -2  14   9       23.11       25.48      3.04 o
  -1  14   9        1.05       -0.28      2.01 o
   0  14   9        5.00        3.54      2.22 o
   1  14   9       16.40       12.43      2.76 o
   2  14   9        2.56        6.51      2.49 o
   3  14   9       10.88       11.35      3.47 o
   4  14   9        8.95        8.71      3.07 o
   5  14   9       14.71       19.28      4.94 o
   6  14   9       12.73       11.60      4.23 o
   7  14   9        0.30       -3.12      3.64 o
   8  14   9        5.94        8.75      6.01 o
  -9  15   9        0.74        2.76      3.39 o
  -8  15   9        7.97        8.92      3.21 o
  -7  15   9        7.75        9.23      4.17 o
  -6  15   9       74.09       85.93      6.26 o
  -5  15   9       15.34       14.33      2.84 o
  -4  15   9       26.12       25.90      3.20 o
  -3  15   9       14.04       19.34      2.96 o
  -2  15   9       17.04       10.97      2.61 o
  -1  15   9        0.00        0.24      2.16 o
   0  15   9        1.44        1.46      2.24 o
   1  15   9       14.82        9.86      3.27 o
   2  15   9       62.45       64.81      4.54 o
   3  15   9        0.70       -1.56      2.65 o
   4  15   9        1.94        4.25      3.02 o
   5  15   9        5.31        4.96      3.34 o
   6  15   9       21.42       29.77      5.49 o
   7  15   9        7.28        6.39      4.98 o
  -8  16   9        4.29       -0.36      3.36 o
  -7  16   9        8.88        8.92      3.17 o
  -6  16   9       13.51       18.71      4.09 o
  -5  16   9        1.01        6.66      3.10 o
  -4  16   9        0.43        0.20      2.32 o
  -3  16   9       19.98       18.51      3.24 o
  -2  16   9        8.89        2.90      2.43 o
  -1  16   9        3.65        4.06      3.13 o
   0  16   9        4.05        5.79      2.57 o
   1  16   9        0.13       -2.28      2.28 o
   2  16   9       12.89       17.15      3.20 o
   3  16   9        0.22        0.19      3.26 o
   4  16   9        7.45       11.18      3.52 o
   5  16   9        7.05        8.74      4.06 o
   6  16   9       33.38       44.34      6.31 o
   7  16   9        0.27       -1.79      4.00 o
  -7  17   9        4.42        3.82      3.33 o
  -6  17   9        6.76        7.29      3.93 o
  -5  17   9        0.55        6.05      3.20 o
  -4  17   9       27.96       25.62      4.12 o
  -3  17   9        0.13        0.08      2.42 o
  -2  17   9        0.68        0.88      2.35 o
  -1  17   9       15.55       26.16      3.59 o
   0  17   9        7.46        7.02      2.80 o
   1  17   9        2.31        0.91      2.75 o
   2  17   9        0.65       -2.55      2.55 o
   3  17   9        1.21       -2.78      2.78 o
   4  17   9        4.15        0.06      3.01 o
   5  17   9        1.08       -3.85      3.89 o
   6  17   9        0.17       -4.26      4.26 o
  -6  18   9       10.54       11.38      4.78 o
  -5  18   9       11.88        8.94      3.65 o
  -4  18   9        0.02       -0.17      3.19 o
  -3  18   9       18.07       25.33      4.21 o
  -2  18   9        0.15        1.73      2.50 o
  -1  18   9        2.90       -3.34      3.34 o
   0  18   9       13.42       17.14      3.30 o
   1  18   9        7.05        3.95      2.80 o
   2  18   9        0.10        0.28      2.68 o
   3  18   9        0.28       -2.83      2.83 o
   4  18   9        2.37        6.36      3.98 o
   5  18   9        8.63        2.84      4.46 o
  -5  19   9        1.02       -3.63      3.63 o
  -4  19   9        6.17        6.55      3.49 o
  -3  19   9        3.51        4.64      3.54 o
  -2  19   9        0.14       -3.20      3.20 o
  -1  19   9       16.21       20.98      3.68 o
   0  19   9        0.53       -2.61      2.61 o
   1  19   9        0.66       -2.25      2.73 o
   2  19   9        3.86        3.10      2.91 o
   3  19   9        2.51        1.01      3.42 o
   4  19   9        0.94       -2.52      3.71 o
  -3  20   9        8.11        9.33      4.55 o
  -2  20   9       15.62       24.61      4.72 o
  -1  20   9        0.02        2.14      2.90 o
   0  20   9        0.99        4.13      3.11 o
   1  20   9        0.07       -1.60      2.87 o
   2  20   9        3.25        3.17      3.16 o
 -12   0  10        4.32       13.50      6.23 o
 -11   0  10       12.23       15.18      6.48 o
 -10   0  10        2.68        4.15      3.20 o
  -9   0  10       10.14       12.24      3.48 o
  -8   0  10        0.68        0.52      4.22 o
  -7   0  10        2.57        2.14      1.97 o
  -6   0  10      147.47      140.75     10.71 o
  -5   0  10       24.23       13.31      4.52 o
  -4   0  10      271.78      255.38     10.88 o
  -3   0  10       31.91       37.76      5.01 o
  -2   0  10       75.98       75.41     12.82 o
  -1   0  10      792.03      821.99     15.29 o
   0   0  10      734.52      725.33     14.35 o
   1   0  10       99.45       92.93      3.86 o
   2   0  10        5.09        3.02      1.90 o
   3   0  10      230.35      217.98      7.04 o
   4   0  10       15.11        8.22      2.69 o
   5   0  10       42.39       40.71      4.12 o
   6   0  10       60.42       47.48      6.87 o
   7   0  10       25.25       11.42      4.19 o
   8   0  10        5.49       -0.26      8.22 o
   9   0  10       20.49       13.99      5.00 o
  10   0  10        7.57        2.64      4.59 o
 -12   1  10        1.02       -1.39      4.11 o
 -11   1  10        0.59        2.34      2.94 o
 -10   1  10        0.19        2.26      2.27 o
  -9   1  10       36.31       29.03      4.38 o
  -8   1  10       44.84       36.39      2.82 o
  -7   1  10       26.43       23.81      4.20 o
  -6   1  10       23.13       25.16      3.78 o
  -5   1  10      345.03      314.74      8.74 o
  -4   1  10        0.00       -1.41      1.84 o
  -3   1  10        0.00       -1.76      1.76 o
  -2   1  10       22.91       16.75      2.16 o
  -1   1  10      173.25      171.60      4.71 o
   0   1  10      385.55      367.34      6.44 o
   1   1  10      459.46      460.05      6.87 o
   2   1  10       21.64       25.65      1.94 o
   3   1  10       24.97       22.54      2.04 o
   4   1  10       18.00       16.07      2.19 o
   5   1  10        1.76        0.45      1.76 o
   6   1  10        0.51       -0.44      2.16 o
   7   1  10        1.47        0.21      2.50 o
   8   1  10       15.30       20.82      3.51 o
   9   1  10        3.41        5.68      3.16 o
  10   1  10        6.56        7.23      3.48 o
 -12   2  10        3.94        8.58      4.52 o
 -11   2  10        8.16        8.01      3.22 o
 -10   2  10        0.00       -2.33      2.33 o
  -9   2  10        8.67        7.38      2.35 o
  -8   2  10       25.70       27.10      4.17 o
  -7   2  10        0.68       -0.64      1.31 o
  -6   2  10       14.28       11.57      1.55 o
  -5   2  10       95.14       87.56      3.65 o
  -4   2  10       59.13       61.94      3.00 o
  -3   2  10       61.75       46.93      3.56 o
  -2   2  10        4.64        2.65      1.54 o
  -1   2  10       19.96       20.46      1.90 o
   0   2  10      423.21      388.47      6.18 o
   1   2  10       83.20       79.82      3.04 o
   2   2  10       14.05       13.35      1.69 o
   3   2  10       10.38       10.39      1.93 o
   4   2  10       77.69       76.33      3.16 o
   5   2  10       31.36       29.83      2.69 o
   6   2  10       68.95       63.76      7.36 o
   7   2  10       72.95       79.87      5.03 o
   8   2  10        5.39        7.21      2.94 o
   9   2  10        0.00       -2.57      3.24 o
  10   2  10        4.60        3.86      4.53 o
 -12   3  10       24.15       27.35      5.58 o
 -11   3  10       20.93       31.60      4.32 o
 -10   3  10        1.95        0.32      3.43 o
  -9   3  10        0.22       -2.19      2.19 o
  -8   3  10        0.14       -1.03      1.61 o
  -7   3  10       11.44        9.61      1.55 o
  -6   3  10       22.28       25.59      2.19 o
  -5   3  10       11.11       13.21      2.16 o
  -4   3  10       67.16       72.74      4.16 o
  -3   3  10        9.60       13.03      1.92 o
  -2   3  10        6.70        8.20      2.35 o
  -1   3  10       96.85       87.83      3.50 o
   0   3  10       95.66       84.82      2.92 o
   1   3  10       13.64       14.58      1.82 o
   2   3  10        2.38        0.28      1.49 o
   3   3  10       85.30       81.32      3.10 o
   4   3  10       64.35       58.26      2.92 o
   5   3  10       76.89       80.83      3.73 o
   6   3  10        2.73        4.86      2.59 o
   7   3  10       44.85       50.38      4.39 o
   8   3  10       27.88       21.11      3.73 o
   9   3  10        2.35       -1.42      3.13 o
  10   3  10        0.73        1.49      3.58 o
 -12   4  10        1.36        4.42      4.38 o
 -11   4  10        2.72        6.94      3.23 o
 -10   4  10       48.00       43.24      4.35 o
  -9   4  10        0.30       -0.52      1.96 o
  -8   4  10       11.88       11.50      2.67 o
  -7   4  10        0.01        0.70      1.44 o
  -6   4  10        4.24        4.15      2.70 o
  -5   4  10       35.51       31.31      1.97 o
  -4   4  10        2.45        6.65      1.39 o
  -3   4  10       36.96       42.14      3.22 o
  -2   4  10       12.18       11.08      1.33 o
  -1   4  10       61.32       51.15      2.29 o
   0   4  10       87.52       85.79      3.08 o
   1   4  10       77.79       72.23      2.98 o
   2   4  10       41.90       51.12      2.98 o
   3   4  10       31.07       36.22      2.44 o
   4   4  10        4.16        4.07      1.83 o
   5   4  10        7.75        4.78      1.83 o
   6   4  10        8.90       12.12      2.89 o
   7   4  10       73.44       89.52      6.38 o
   8   4  10        1.95       -1.01      3.76 o
   9   4  10        9.81        2.23      3.53 o
  10   4  10        0.00       -1.62      4.28 o
 -12   5  10        2.55        8.50      3.55 o
 -11   5  10       13.11        5.97      3.82 o
 -10   5  10        2.14        5.60      3.00 o
  -9   5  10       66.69       66.38      3.98 o
  -8   5  10       51.87       44.56      3.15 o
  -7   5  10       52.85       51.27      3.47 o
  -6   5  10        0.00       -1.67      1.67 o
  -5   5  10        3.38        0.98      1.42 o
  -4   5  10      183.75      165.87      3.66 o
  -3   5  10       18.70       14.79      1.54 o
  -2   5  10       28.62       31.15      2.27 o
  -1   5  10      280.12      264.16      5.05 o
   0   5  10      317.00      308.16      5.77 o
   1   5  10        3.01        1.93      1.94 o
   2   5  10       68.73       66.27      3.89 o
   3   5  10        0.72        0.64      1.68 o
   4   5  10      115.62      108.02      3.75 o
   5   5  10        2.63        1.61      1.82 o
   6   5  10       29.59       35.13      3.32 o
   7   5  10        0.17        6.09      3.33 o
   8   5  10        5.21        3.37      5.07 o
   9   5  10        3.12        3.47      3.66 o
  10   5  10        0.00       -1.99      4.42 o
 -12   6  10        3.81        6.36      4.23 o
 -11   6  10        0.00       -2.19      3.02 o
 -10   6  10       15.55       12.51      2.88 o
  -9   6  10        2.22       -1.90      1.90 o
  -8   6  10       10.10       10.29      2.33 o
  -7   6  10       16.42       16.85      2.64 o
  -6   6  10       17.79       15.87      3.09 o
  -5   6  10      151.80      158.98      4.88 o
  -4   6  10       57.09       48.19      2.38 o
  -3   6  10       29.69       27.73      1.90 o
  -2   6  10      118.19      113.57      3.34 o
  -1   6  10       67.53       67.57      2.72 o
   0   6  10      122.83      108.51      3.40 o
   1   6  10       48.32       40.52      2.48 o
   2   6  10       16.40       11.13      1.92 o
   3   6  10      209.40      234.44      7.54 o
   4   6  10       28.22       27.39      2.39 o
   5   6  10       23.48       21.42      2.55 o
   6   6  10       11.08        8.91      3.72 o
   7   6  10        2.42        6.02      3.15 o
   8   6  10        9.65        8.30      4.06 o
   9   6  10       31.01       30.51      6.08 o
  10   6  10        6.34       13.62      5.31 o
 -11   7  10        5.38        8.33      3.53 o
 -10   7  10       12.96       14.87      4.04 o
  -9   7  10        1.81        1.50      2.73 o
  -8   7  10        1.79        0.29      2.49 o
  -7   7  10        5.07        4.36      2.88 o
  -6   7  10        1.54        1.23      1.95 o
  -5   7  10       14.36       11.03      2.12 o
  -4   7  10       13.51       10.49      1.99 o
  -3   7  10       35.49       37.24      2.32 o
  -2   7  10       45.11       48.57      2.40 o
  -1   7  10       23.31       20.55      2.21 o
   0   7  10        0.01       -1.38      1.39 o
   1   7  10       33.90       34.78      2.42 o
   2   7  10       45.80       54.74      2.87 o
   3   7  10        3.29        4.91      1.84 o
   4   7  10       68.20       69.72      3.14 o
   5   7  10       43.21       44.25      3.44 o
   6   7  10       21.15       19.41      3.09 o
   7   7  10       10.97        4.01      3.86 o
   8   7  10        3.22        4.44      4.38 o
   9   7  10       17.33       10.20      6.01 o
  10   7  10        5.62       -3.58      4.59 o
 -11   8  10        2.58        3.98      3.16 o
 -10   8  10        7.92        6.15      3.16 o
  -9   8  10       18.81       15.87      4.51 o
  -8   8  10      112.12      115.57      6.89 o
  -7   8  10       13.57       11.50      3.17 o
  -6   8  10        2.63        4.77      2.10 o
  -5   8  10        0.72        1.98      1.86 o
  -4   8  10       61.08       65.67      3.36 o
  -3   8  10        2.65        2.09      1.65 o
  -2   8  10       26.39       25.64      2.13 o
  -1   8  10        0.04        1.96      2.01 o
   0   8  10       77.84       76.09      3.10 o
   1   8  10       10.08       11.57      1.88 o
   2   8  10        6.42        4.57      1.82 o
   3   8  10      166.61      165.96      4.74 o
   4   8  10        8.31        7.39      2.07 o
   5   8  10        2.92        3.55      3.24 o
   6   8  10        1.73       -2.20      2.20 o
   7   8  10        4.16       10.21      4.22 o
   8   8  10        0.24        6.01      4.39 o
   9   8  10        1.69       -2.25      4.04 o
 -11   9  10        4.04        5.68      3.55 o
 -10   9  10        3.22       -0.10      2.97 o
  -9   9  10       26.13       28.98      4.16 o
  -8   9  10        6.08        7.20      2.97 o
  -7   9  10       63.32       63.78      4.11 o
  -6   9  10        5.45        5.13      2.18 o
  -5   9  10        2.62        1.02      1.79 o
  -4   9  10        0.00       -0.33      1.82 o
  -3   9  10       25.27       24.31      2.59 o
  -2   9  10       18.00       14.56      2.10 o
  -1   9  10       48.93       49.13      2.71 o
   0   9  10       11.02       13.49      2.00 o
   1   9  10        4.26        5.96      1.97 o
   2   9  10        2.16        1.00      1.80 o
   3   9  10       50.84       45.77      2.98 o
   4   9  10        0.28        1.06      1.94 o
   5   9  10       32.96       41.23      3.55 o
   6   9  10       14.99       21.44      2.97 o
   7   9  10       28.02       29.01      5.53 o
   8   9  10        0.00       -0.97      5.19 o
   9   9  10        0.62        5.56      6.04 o
 -10  10  10        1.07        0.68      4.87 o
  -9  10  10        0.00        0.99      2.87 o
  -8  10  10       18.81       24.32      3.13 o
  -7  10  10        0.34       -0.60      2.21 o
  -6  10  10       12.63       12.33      2.69 o
  -5  10  10       15.14       13.90      2.40 o
  -4  10  10       12.35        8.26      2.12 o
  -3  10  10        4.45        2.76      2.33 o
  -2  10  10       39.55       37.91      3.03 o
  -1  10  10        1.44        0.13      1.70 o
   0  10  10      104.85      106.61      3.98 o
   1  10  10       39.49       38.78      2.74 o
   2  10  10        5.35        6.91      1.93 o
   3  10  10       10.30       10.09      2.31 o
   4  10  10       11.00       10.38      2.41 o
   5  10  10        2.48        1.42      2.27 o
   6  10  10        3.96       -0.25      3.33 o
   7  10  10        4.06        5.10      4.26 o
   8  10  10        5.90        0.82      7.22 o
   9  10  10        1.12        9.13      4.86 o
 -10  11  10        2.98        3.04      3.30 o
  -9  11  10        6.62        5.11      2.69 o
  -8  11  10       20.75       18.22      4.01 o
  -7  11  10       46.74       46.41      5.84 o
  -6  11  10       21.52       18.93      3.03 o
  -5  11  10       78.03       88.48      4.27 o
  -4  11  10       52.77       53.64      3.93 o
  -3  11  10        8.68        6.00      2.19 o
  -2  11  10       46.64       43.31      4.66 o
  -1  11  10        2.92        1.09      2.05 o
   0  11  10        0.87        1.89      2.45 o
   1  11  10        5.14        5.37      2.05 o
   2  11  10        0.00        1.52      1.87 o
   3  11  10       10.89       13.07      2.51 o
   4  11  10       42.64       47.56      4.48 o
   5  11  10        0.54       -1.05      2.65 o
   6  11  10        0.09       -1.48      3.33 o
   7  11  10       26.28       39.60      8.32 o
   8  11  10        4.15        7.20      5.07 o
 -10  12  10        1.30        4.60      2.92 o
  -9  12  10        1.44       -0.19      2.53 o
  -8  12  10        0.99        1.83      2.18 o
  -7  12  10        6.25        4.96      2.59 o
  -6  12  10       11.58       15.72      2.94 o
  -5  12  10        1.14        2.14      2.10 o
  -4  12  10        0.01        0.25      2.05 o
  -3  12  10        0.56        0.41      1.98 o
  -2  12  10       30.31       31.91      3.11 o
  -1  12  10        0.30        2.79      2.03 o
   0  12  10       48.44       44.82      3.24 o
   1  12  10        0.10       -2.25      2.25 o
   2  12  10        0.41        0.02      2.13 o
   3  12  10        6.41       10.76      2.79 o
   4  12  10        0.05       -1.66      2.28 o
   5  12  10        3.59        3.79      2.91 o
   6  12  10        9.64       10.60      4.17 o
   7  12  10       24.17       23.05      5.22 o
   8  12  10       37.05       51.03      6.56 o
  -9  13  10        0.95       -2.84      2.84 o
  -8  13  10       15.90       21.88      5.59 o
  -7  13  10        2.96        1.87      2.59 o
  -6  13  10        4.20        7.33      2.71 o
  -5  13  10        1.19        1.43      2.17 o
  -4  13  10        0.18        2.14      2.14 o
  -3  13  10        7.01        5.45      3.05 o
  -2  13  10        0.39        1.18      2.04 o
  -1  13  10        4.23        2.78      2.21 o
   0  13  10        0.38       -1.77      2.01 o
   1  13  10        9.94       10.31      5.52 o
   2  13  10       11.27       11.88      2.79 o
   3  13  10        1.25        0.42      2.39 o
   4  13  10        3.12        3.62      3.78 o
   5  13  10       34.96       40.86      4.60 o
   6  13  10       46.01       52.61     11.54 o
   7  13  10       23.55       30.14      5.60 o
  -9  14  10        1.15        1.56      4.72 o
  -8  14  10        5.32        1.70      4.87 o
  -7  14  10        2.54        9.92      2.91 o
  -6  14  10        0.52        2.68      2.56 o
  -5  14  10        0.55        3.38      2.49 o
  -4  14  10        1.18       -3.01      3.01 o
  -3  14  10       32.08       38.79      4.26 o
  -2  14  10        1.04       -2.05      2.09 o
  -1  14  10       15.37       18.63      3.05 o
   0  14  10       11.02        4.46      3.34 o
   1  14  10        0.07        0.44      2.39 o
   2  14  10        4.93        3.35      2.54 o
   3  14  10       35.85       34.53      3.80 o
   4  14  10       24.22       23.97      4.09 o
   5  14  10        1.80        6.04      3.36 o
   6  14  10       21.99       29.55      5.34 o
   7  14  10        9.48        7.90      4.61 o
  -8  15  10        1.23        3.98      2.97 o
  -7  15  10        1.77       -2.59      2.59 o
  -6  15  10       23.30       30.78      5.29 o
  -5  15  10        0.96        1.96      2.43 o
  -4  15  10       10.00       11.41      2.87 o
  -3  15  10        2.80        9.49      2.62 o
  -2  15  10       11.31       13.43      2.89 o
  -1  15  10        1.89        0.04      2.27 o
   0  15  10        8.93        4.69      2.48 o
   1  15  10       14.88       23.64      3.51 o
   2  15  10        0.00        0.49      2.47 o
   3  15  10       23.47       24.98      7.29 o
   4  15  10        2.18        2.63      2.81 o
   5  15  10        3.27       -0.38      3.96 o
   6  15  10        0.01        3.12      4.62 o
  -7  16  10        1.99        3.40      2.91 o
  -6  16  10        7.35       12.89      4.04 o
  -5  16  10        8.81       11.81      3.53 o
  -4  16  10       41.18       44.01      4.01 o
  -3  16  10       47.51       46.89      4.20 o
  -2  16  10        1.38        3.34      2.54 o
  -1  16  10       10.36       14.76      4.54 o
   0  16  10        0.32       -2.41      2.41 o
   1  16  10        1.42        2.03      3.32 o
   2  16  10        0.22       -2.47      2.61 o
   3  16  10        5.16        7.19      3.04 o
   4  16  10        1.30        1.92      2.95 o
   5  16  10       15.67        9.52      4.56 o
  -6  17  10        4.09        2.70      3.69 o
  -5  17  10        4.35        8.72      3.37 o
  -4  17  10        8.29       10.85      3.62 o
  -3  17  10       60.07       76.50      5.00 o
  -2  17  10       39.37       46.47      5.09 o
  -1  17  10        0.87       -2.56      2.56 o
   0  17  10       17.70       15.00      3.66 o
   1  17  10        2.91       -2.23      2.77 o
   2  17  10        0.14        0.89      2.74 o
   3  17  10        4.21        1.61      2.90 o
   4  17  10        6.73       10.86      3.49 o
  -5  18  10        3.11        4.27      3.79 o
  -4  18  10        0.42        1.12      3.09 o
  -3  18  10        5.38       10.62      3.59 o
  -2  18  10       12.10       17.97      3.45 o
  -1  18  10        1.21        4.37      2.97 o
   0  18  10        1.26       -0.89      2.80 o
   1  18  10        1.03       -2.57      2.57 o
   2  18  10        0.02        0.18      2.70 o
   3  18  10        0.38        4.92      3.10 o
  -3  19  10       17.04       17.50      4.88 o
  -2  19  10        0.17        3.21      3.11 o
  -1  19  10        0.14        3.75      3.00 o
   0  19  10        0.00        3.19      3.03 o
   1  19  10        9.46        7.07      3.30 o
 -11   1  11        3.15        1.76      3.06 o
 -10   1  11        7.21        2.65      2.96 o
  -9   1  11        2.31       -0.51      2.03 o
  -8   1  11        0.36       -1.17      1.78 o
  -7   1  11        2.77        1.54      1.55 o
  -6   1  11        5.65        6.33      2.88 o
  -5   1  11       25.17       20.61      3.12 o
  -4   1  11       17.74       17.30      3.08 o
  -3   1  11       32.82       30.04      4.38 o
  -2   1  11        1.37       -1.92      1.92 o
  -1   1  11       70.18       70.36      2.79 o
   0   1  11       35.78       34.93      1.99 o
   1   1  11        1.67        4.93      1.41 o
   2   1  11       79.31       78.62      2.94 o
   3   1  11        1.65       -0.08      1.60 o
   4   1  11       30.37       28.87      2.59 o
   5   1  11        0.27        2.47      1.93 o
   6   1  11        1.17       -2.21      2.21 o
   7   1  11       10.33       14.89      3.35 o
   8   1  11       15.28       19.70      4.33 o
   9   1  11       30.70       34.94      4.59 o
 -11   2  11       56.43       63.55      5.30 o
 -10   2  11       17.59       18.74      3.51 o
  -9   2  11       25.24       21.01      2.88 o
  -8   2  11       19.60       20.41      2.89 o
  -7   2  11        1.25        0.26      1.38 o
  -6   2  11       57.95       53.82      5.32 o
  -5   2  11        1.55        2.66      2.36 o
  -4   2  11        1.22        1.56      2.79 o
  -3   2  11       14.32       12.68      2.85 o
  -2   2  11       25.04       24.84      2.52 o
  -1   2  11       66.49       63.66      3.52 o
   0   2  11        4.48        3.10      1.40 o
   1   2  11       34.44       33.79      2.33 o
   2   2  11        2.11        0.16      1.45 o
   3   2  11        5.48        1.65      1.61 o
   4   2  11       18.63       18.82      2.43 o
   5   2  11       44.64       49.61      3.29 o
   6   2  11        0.10        0.67      2.44 o
   7   2  11       13.16        9.59      3.22 o
   8   2  11        0.14       -1.95      2.82 o
   9   2  11       15.84       22.17      4.61 o
 -11   3  11        0.19        5.58      3.22 o
 -10   3  11        9.79        9.17      3.13 o
  -9   3  11        7.17        6.87      3.42 o
  -8   3  11       13.82       15.30      2.56 o
  -7   3  11       14.63       10.46      2.32 o
  -6   3  11        6.49        4.92      2.59 o
  -5   3  11      132.18      128.83      7.07 o
  -4   3  11        2.97       -2.38      2.38 o
  -3   3  11        2.19       -0.14      1.80 o
  -2   3  11       54.60       61.03      4.61 o
  -1   3  11       61.09       62.49      2.49 o
   0   3  11        2.66        0.06      1.40 o
   1   3  11       37.20       32.11      2.34 o
   2   3  11      116.96      127.31      4.04 o
   3   3  11        2.63        1.56      1.76 o
   4   3  11        7.64        8.65      1.96 o
   5   3  11        3.96        6.18      2.37 o
   6   3  11       10.22       10.39      3.03 o
   7   3  11        1.05        2.35      3.52 o
   8   3  11       77.20       78.40      6.03 o
   9   3  11        4.95        3.62      3.29 o
 -11   4  11        1.50        3.75      3.31 o
 -10   4  11        1.41        4.10      2.76 o
  -9   4  11        4.91        8.73      2.80 o
  -8   4  11       37.12       35.70      5.92 o
  -7   4  11       28.24       39.34      3.97 o
  -6   4  11       49.80       49.94      3.10 o
  -5   4  11        1.58        1.21      1.62 o
  -4   4  11       17.78       19.80      1.86 o
  -3   4  11        3.40        3.75      2.65 o
  -2   4  11      207.61      203.01      4.92 o
  -1   4  11       27.07       29.09      2.98 o
   0   4  11       41.37       37.38      2.30 o
   1   4  11        0.06       -0.20      1.63 o
   2   4  11       88.23       79.13      3.42 o
   3   4  11        0.00       -0.18      1.54 o
   4   4  11        7.64        3.26      1.84 o
   5   4  11        2.81        2.93      2.08 o
   6   4  11        2.14        1.15      2.82 o
   7   4  11        6.86        6.80      3.08 o
   8   4  11        1.41        0.65      4.76 o
   9   4  11        1.36        5.85      3.38 o
 -11   5  11        7.43       10.41      3.95 o
 -10   5  11        4.80        8.08      3.22 o
  -9   5  11        0.96       -0.67      2.06 o
  -8   5  11        0.81        2.50      1.88 o
  -7   5  11        2.19        7.18      2.23 o
  -6   5  11        0.10       -1.75      1.75 o
  -5   5  11        9.32        5.09      2.57 o
  -4   5  11        3.38        3.27      1.65 o
  -3   5  11       21.60       21.15      2.13 o
  -2   5  11       30.32       31.07      2.00 o
  -1   5  11       74.06       80.27      3.28 o
   0   5  11        0.66        2.01      1.56 o
   1   5  11       43.49       43.27      2.67 o
   2   5  11      176.02      174.77      4.86 o
   3   5  11       27.85       31.48      2.47 o
   4   5  11        1.11       -0.91      1.66 o
   5   5  11       23.49       19.33      2.87 o
   6   5  11        1.56       -1.58      2.47 o
   7   5  11       35.18       32.88      4.11 o
   8   5  11       14.89       14.67      5.06 o
   9   5  11        0.69       -3.02      3.42 o
 -11   6  11        1.18       -1.27      3.23 o
 -10   6  11       11.88        8.51      2.92 o
  -9   6  11        9.41        9.72      2.53 o
  -8   6  11       33.25       28.88      2.95 o
  -7   6  11        0.01        2.44      2.65 o
  -6   6  11        0.04        1.56      2.42 o
  -5   6  11       36.81       46.35      4.16 o
  -4   6  11        2.17       -3.14      3.14 o
  -3   6  11      192.89      189.94      7.41 o
  -2   6  11       23.03       23.52      2.85 o
  -1   6  11       26.11       28.40      2.16 o
   0   6  11        1.91       -1.47      1.47 o
   1   6  11       53.94       46.60      4.20 o
   2   6  11       76.06       86.22      3.64 o
   3   6  11        0.29        0.97      1.72 o
   4   6  11        2.08        3.66      1.89 o
   5   6  11        0.62       -0.06      2.11 o
   6   6  11       10.08       10.27      2.70 o
   7   6  11        4.91       -1.20      2.82 o
   8   6  11        9.74        8.53      4.97 o
   9   6  11       11.41       14.30      4.70 o
 -10   7  11        1.79       -1.36      2.66 o
  -9   7  11       22.90       23.90      3.60 o
  -8   7  11        4.33        7.55      2.77 o
  -7   7  11      125.39      139.35      6.86 o
  -6   7  11        2.75       -2.27      2.27 o
  -5   7  11        2.45        4.38      2.73 o
  -4   7  11      123.64      118.44      5.99 o
  -3   7  11        0.17       -0.29      1.50 o
  -2   7  11        3.06        3.25      1.53 o
  -1   7  11       17.40       17.16      2.06 o
   0   7  11       21.42       23.28      2.51 o
   1   7  11       10.41       10.71      1.93 o
   2   7  11       59.31       52.46      3.68 o
   3   7  11      130.73      145.42      4.80 o
   4   7  11        2.85        7.88      2.13 o
   5   7  11       42.76       40.08      3.65 o
   6   7  11        6.51        7.17      2.65 o
   7   7  11       13.11       15.78      3.59 o
   8   7  11        0.12       -3.49      3.49 o
   9   7  11        0.05       -4.68      7.83 o
 -10   8  11        0.39        0.71      3.16 o
  -9   8  11        0.00       -0.90      3.76 o
  -8   8  11       27.12       24.81      3.57 o
  -7   8  11        0.24        3.37      3.09 o
  -6   8  11        2.01        2.77      3.45 o
  -5   8  11       26.19       24.58      3.72 o
  -4   8  11       43.73       50.47      3.15 o
  -3   8  11        0.18       -1.55      1.55 o
  -2   8  11       14.67       16.49      2.00 o
  -1   8  11        4.04        3.06      1.67 o
   0   8  11       53.36       57.09      3.20 o
   1   8  11       19.05       16.50      2.17 o
   2   8  11      110.90      108.49      4.02 o
   3   8  11       60.48       61.65      3.34 o
   4   8  11        0.24       -0.80      1.93 o
   5   8  11        4.41        8.55      2.47 o
   6   8  11        1.97        6.46      3.01 o
   7   8  11        5.29        0.53      3.48 o
   8   8  11        6.50       -2.45      4.89 o
 -10   9  11        0.01        4.28      5.24 o
  -9   9  11        8.44       10.19      3.24 o
  -8   9  11        0.93       -0.54      2.39 o
  -7   9  11        7.32        4.17      3.04 o
  -6   9  11        5.11        4.75      3.12 o
  -5   9  11        9.95       15.94      2.55 o
  -4   9  11       14.04       10.88      2.21 o
  -3   9  11        0.03        0.65      2.49 o
  -2   9  11       56.74       57.83      3.06 o
  -1   9  11       64.77       58.18      3.07 o
   0   9  11        0.00        0.61      1.64 o
   1   9  11        4.88        2.25      1.77 o
   2   9  11       18.28       19.50      2.41 o
   3   9  11       18.67       21.15      2.76 o
   4   9  11       57.11       48.11      3.56 o
   5   9  11       18.61       14.26      3.18 o
   6   9  11        0.05       -1.04      3.39 o
   7   9  11        7.81        8.18      4.35 o
   8   9  11        0.02        0.37      4.20 o
  -9  10  11        1.29        2.21      3.18 o
  -8  10  11        0.19       -0.98      2.48 o
  -7  10  11        0.94        0.51      2.39 o
  -6  10  11       12.75        9.18      2.55 o
  -5  10  11        5.74        2.40      2.20 o
  -4  10  11        2.12        0.58      1.99 o
  -3  10  11        0.58        1.54      1.91 o
  -2  10  11       59.01       57.71      3.60 o
  -1  10  11        0.45        3.28      1.86 o
   0  10  11       39.34       39.68      2.76 o
   1  10  11        6.31        5.02      1.93 o
   2  10  11        0.03        0.33      2.05 o
   3  10  11        5.85        2.76      2.20 o
   4  10  11       14.85       24.70      2.99 o
   5  10  11        0.48        5.93      2.75 o
   6  10  11        5.28       10.18      3.97 o
   7  10  11        8.75       15.86      5.26 o
   8  10  11       14.47       27.30      6.10 o
  -9  11  11       21.38       15.23      3.21 o
  -8  11  11        7.54        9.68      3.18 o
  -7  11  11        1.96       -1.49      2.27 o
  -6  11  11        0.21        2.58      2.31 o
  -5  11  11       25.55       28.28      3.27 o
  -4  11  11        0.01       -1.96      1.96 o
  -3  11  11        1.38        4.51      2.10 o
  -2  11  11        9.71        8.40      2.31 o
  -1  11  11       54.87       56.44      3.39 o
   0  11  11       10.58       13.39      2.39 o
   1  11  11        0.56        0.03      2.43 o
   2  11  11        4.30        8.72      2.35 o
   3  11  11       14.86       17.07      2.79 o
   4  11  11        0.02       -2.16      2.16 o
   5  11  11        0.06       -0.72      2.62 o
   6  11  11        0.05        2.48      3.24 o
   7  11  11        3.51        4.88      4.70 o
  -9  12  11        6.34       12.77      5.52 o
  -8  12  11        4.69        4.56      2.63 o
  -7  12  11        0.03        5.04      2.53 o
  -6  12  11        9.28        8.28      2.71 o
  -5  12  11        2.06        5.92      2.62 o
  -4  12  11        3.46        4.13      2.30 o
  -3  12  11        3.56        4.95      2.38 o
  -2  12  11       24.29       22.87      3.00 o
  -1  12  11        0.54        1.08      2.20 o
   0  12  11        4.80        2.30      2.27 o
   1  12  11        2.13        3.20      2.32 o
   2  12  11       66.36       72.08      4.66 o
   3  12  11        0.61        7.43      2.52 o
   4  12  11       40.71       41.30      4.18 o
   5  12  11       27.45       29.29      3.98 o
   6  12  11       60.62       76.27      7.85 o
   7  12  11       35.86       49.04      7.14 o
  -8  13  11        0.95        4.17      2.72 o
  -7  13  11        0.33        0.83      2.64 o
  -6  13  11        4.92        2.16      2.50 o
  -5  13  11       34.18       43.47      3.92 o
  -4  13  11        0.67        2.99      2.44 o
  -3  13  11        2.08        3.98      2.40 o
  -2  13  11        9.01        5.69      2.56 o
  -1  13  11       41.96       42.36      3.77 o
   0  13  11        0.54        1.58      2.30 o
   1  13  11       20.77       22.97      3.32 o
   2  13  11        2.44        2.81      2.65 o
   3  13  11      139.98      160.43      6.67 o
   4  13  11        9.40        7.96      2.98 o
   5  13  11       12.81       12.52      4.38 o
   6  13  11        6.01       10.68      4.60 o
  -7  14  11        0.29        1.92      3.15 o
  -6  14  11        0.02        7.24      2.68 o
  -5  14  11        4.97        1.14      2.63 o
  -4  14  11       59.49       61.61      5.09 o
  -3  14  11       24.95       28.92      3.45 o
  -2  14  11       13.29       20.81      3.24 o
  -1  14  11       11.86       14.39      3.28 o
   0  14  11        0.41        3.38      2.95 o
   1  14  11       26.93       33.88      3.75 o
   2  14  11       51.79       74.24      5.43 o
   3  14  11       22.77       20.74      3.68 o
   4  14  11       27.10       32.68      5.72 o
   5  14  11        5.98       11.04      3.79 o
  -6  15  11        4.83        5.73      5.46 o
  -5  15  11        7.80        1.35      4.46 o
  -4  15  11       37.52       55.16      4.36 o
  -3  15  11       60.64       67.85      4.71 o
  -2  15  11        0.00        4.56      3.89 o
  -1  15  11        7.71        5.19      2.65 o
   0  15  11       23.66       25.82      3.61 o
   1  15  11       10.02       11.61      3.13 o
   2  15  11        6.44       11.10      3.15 o
   3  15  11       11.90       15.77      3.48 o
   4  15  11        0.03       -2.48      2.81 o
  -5  16  11        0.31       -2.92      3.33 o
  -4  16  11        0.06        1.63      2.74 o
  -3  16  11        3.71        9.24      3.03 o
  -2  16  11        1.00        3.85      2.76 o
  -1  16  11        5.88        7.50      2.94 o
   0  16  11        0.38        3.63      2.83 o
   1  16  11        0.12       -2.05      2.60 o
   2  16  11        0.35        4.01      2.87 o
   3  16  11        0.02        5.69      3.09 o
  -4  17  11        8.55       12.18      3.75 o
  -3  17  11        4.95        7.30      2.95 o
  -2  17  11        8.61       10.88      3.24 o
  -1  17  11        0.47       -1.19      2.63 o
   0  17  11        0.75       -2.15      2.68 o
   1  17  11       20.42       23.13      4.34 o
   2  17  11        4.70        3.77      3.10 o
 -10   0  12       21.36       29.82      5.00 o
  -9   0  12        0.29       -3.30      4.77 o
  -8   0  12        0.17       -1.29      2.58 o
  -7   0  12       22.18       17.59      7.08 o
  -6   0  12       49.05       39.82     12.38 o
  -5   0  12        2.47        8.86      4.24 o
  -4   0  12       56.09       52.57      6.56 o
  -3   0  12        3.03        0.55      3.38 o
  -2   0  12       17.16       32.36      5.63 o
  -1   0  12        2.49        4.91      3.94 o
   0   0  12       49.99       55.53      3.63 o
   1   0  12      127.16      147.29      5.19 o
   2   0  12        9.24        6.89      4.93 o
   3   0  12       14.07       17.77      3.29 o
   4   0  12        6.54       11.88      3.25 o
   5   0  12        0.90       -0.19      3.31 o
   6   0  12        1.75        2.91      3.86 o
   7   0  12       10.99        5.94      4.38 o
   8   0  12       53.52       57.42      7.43 o
 -10   1  12       16.66       16.94      3.09 o
  -9   1  12       46.97       46.33      3.69 o
  -8   1  12        8.09        5.72      2.05 o
  -7   1  12       12.97        8.71      2.50 o
  -6   1  12        0.31       -0.68      2.62 o
  -5   1  12        6.29        0.97      2.70 o
  -4   1  12        3.72        3.20      2.48 o
  -3   1  12       45.54       49.64      4.52 o
  -2   1  12       47.02       39.21      4.18 o
  -1   1  12       27.12       30.72      4.06 o
   0   1  12       16.52       13.88      1.85 o
   1   1  12       32.97       29.40      2.11 o
   2   1  12       23.27       25.71      2.19 o
   3   1  12        6.12        7.68      2.04 o
   4   1  12        0.90       -0.54      1.87 o
   5   1  12        1.41        3.54      2.59 o
   6   1  12        0.61       -2.16      2.58 o
   7   1  12        0.17        1.03      3.60 o
   8   1  12       32.17       34.97      4.58 o
 -10   2  12        0.78        3.15      2.82 o
  -9   2  12        4.89        6.51      2.67 o
  -8   2  12        0.64       -1.05      1.74 o
  -7   2  12        0.98        1.64      2.91 o
  -6   2  12       30.12       41.52      6.16 o
  -5   2  12        2.62        0.91      2.33 o
  -4   2  12       27.28       28.11      3.79 o
  -3   2  12       40.90       38.08      4.10 o
  -2   2  12        1.77       -1.91      2.72 o
  -1   2  12        8.75       12.03      1.93 o
   0   2  12       30.33       27.69      2.15 o
   1   2  12        2.77        1.37      1.54 o
   2   2  12       54.03       58.74      4.06 o
   3   2  12        5.33        5.72      1.87 o
   4   2  12        5.09        5.61      2.13 o
   5   2  12       25.83       31.80      3.69 o
   6   2  12       14.70       20.69      3.62 o
   7   2  12        0.79        0.35      2.86 o
   8   2  12        5.17        7.19      3.44 o
 -10   3  12        0.95       -2.58      2.66 o
  -9   3  12        8.37        9.15      3.07 o
  -8   3  12       20.16       21.74      2.83 o
  -7   3  12        3.85        2.14      2.55 o
  -6   3  12       14.91       14.61      2.58 o
  -5   3  12        7.79        4.48      3.32 o
  -4   3  12        6.99       10.02      4.52 o
  -3   3  12        3.37       -1.31      2.82 o
  -2   3  12        6.98       10.83      3.50 o
  -1   3  12      130.85      141.08      4.39 o
   0   3  12        1.79        0.03      1.47 o
   1   3  12       27.26       31.77      3.15 o
   2   3  12       72.87       78.64      3.19 o
   3   3  12        2.64        1.68      1.74 o
   4   3  12       13.92       13.90      2.48 o
   5   3  12        3.30        6.12      2.82 o
   6   3  12        2.31       -1.56      2.52 o
   7   3  12       47.76       39.19      4.49 o
   8   3  12       31.72       30.31      4.39 o
 -10   4  12        1.45        1.67      2.90 o
  -9   4  12        5.16        4.22      3.04 o
  -8   4  12        9.68        6.21      3.24 o
  -7   4  12        6.41        1.23      2.47 o
  -6   4  12       11.13       11.67      2.69 o
  -5   4  12        2.60       -1.27      1.40 o
  -4   4  12       17.04       15.87      5.73 o
  -3   4  12        0.26        0.96      1.83 o
  -2   4  12       50.63       50.05      3.33 o
  -1   4  12       40.76       47.26      3.20 o
   0   4  12       29.95       38.36      2.52 o
   1   4  12        0.00        0.41      1.64 o
   2   4  12       39.32       44.02      2.91 o
   3   4  12       12.68       13.52      2.74 o
   4   4  12        2.54        2.56      1.92 o
   5   4  12        1.78       -2.14      2.54 o
   6   4  12        0.11        1.36      2.85 o
   7   4  12       37.68       39.40      4.65 o
   8   4  12        8.58        8.57      3.59 o
 -10   5  12        1.76        1.78      2.89 o
  -9   5  12        0.58        1.50      2.46 o
  -8   5  12        2.28       -0.24      2.27 o
  -7   5  12       38.25       32.86      3.95 o
  -6   5  12       55.77       54.38      6.84 o
  -5   5  12        0.01       -3.04      3.17 o
  -4   5  12        0.72       -0.56      1.88 o
  -3   5  12       25.03       23.72      2.88 o
  -2   5  12       43.77       47.98      3.04 o
  -1   5  12        0.71        3.61      1.96 o
   0   5  12       63.64       66.92      3.28 o
   1   5  12       12.95        8.65      2.44 o
   2   5  12        3.37        5.15      1.92 o
   3   5  12       43.88       50.80      3.16 o
   4   5  12        2.15        4.58      2.14 o
   5   5  12        0.35       -2.23      2.23 o
   6   5  12        0.14       -2.62      2.62 o
   7   5  12       13.98        9.61      3.59 o
   8   5  12       33.42       45.90      4.96 o
 -10   6  12        3.11        4.76      3.76 o
  -9   6  12        0.63        1.08      3.84 o
  -8   6  12       13.73       14.59      3.41 o
  -7   6  12       17.72       18.38      5.83 o
  -6   6  12       11.11        6.69      4.14 o
  -5   6  12        0.22        2.24      3.47 o
  -4   6  12        2.14        3.45      2.28 o
  -3   6  12       21.74       22.08      2.49 o
  -2   6  12        8.39        6.12      2.11 o
  -1   6  12       53.26       53.26      3.57 o
   0   6  12        0.18       -1.61      1.61 o
   1   6  12        1.32        1.92      2.00 o
   2   6  12       76.80       79.09      5.16 o
   3   6  12        0.21       -1.47      1.67 o
   4   6  12        4.98        2.07      2.09 o
   5   6  12        0.06       -1.88      2.25 o
   6   6  12        5.36        4.43      3.06 o
   7   6  12        0.00        2.04      3.10 o
   8   6  12       11.33       15.68      5.70 o
  -9   7  12       10.42        4.79      3.54 o
  -8   7  12        2.81        4.04      3.43 o
  -7   7  12        8.70        7.61      4.19 o
  -6   7  12       10.34       15.89      4.65 o
  -5   7  12       11.31       14.43      3.37 o
  -4   7  12        1.35        3.79      3.68 o
  -3   7  12       12.11        7.46      2.24 o
  -2   7  12       17.12       12.56      2.42 o
  -1   7  12       13.23       12.67      2.00 o
   0   7  12       23.83       21.68      2.79 o
   1   7  12        0.08        2.34      1.85 o
   2   7  12        1.94        4.29      1.96 o
   3   7  12        4.98        2.67      1.89 o
   4   7  12        4.77        6.04      2.52 o
   5   7  12        2.09        3.56      2.50 o
   6   7  12       27.52       42.40      5.49 o
   7   7  12        0.28       -1.98      3.83 o
  -9   8  12        2.70        8.97      3.85 o
  -8   8  12        4.44        6.06      3.22 o
  -7   8  12        0.62        1.32      3.38 o
  -6   8  12        5.54       -0.46      3.40 o
  -5   8  12       21.27       23.63      5.27 o
  -4   8  12        0.60        3.40      2.65 o
  -3   8  12       30.91       27.25      3.03 o
  -2   8  12       23.72       23.82      2.86 o
  -1   8  12        1.55       -0.09      1.69 o
   0   8  12       10.15        9.01      2.03 o
   1   8  12        2.95        3.51      1.97 o
   2   8  12        3.53        0.38      1.91 o
   3   8  12        0.03       -2.09      2.46 o
   4   8  12        6.45       10.81      2.70 o
   5   8  12        0.70        3.86      2.57 o
   6   8  12       26.84       36.32      5.08 o
   7   8  12        6.65        7.61      4.08 o
  -9   9  12        4.60        1.26      5.24 o
  -8   9  12        0.57        0.64      2.49 o
  -7   9  12        4.04        1.31      4.67 o
  -6   9  12       20.51       23.82      4.01 o
  -5   9  12        8.31       11.68      3.51 o
  -4   9  12        6.04        6.16      2.99 o
  -3   9  12        0.48       -1.76      2.35 o
  -2   9  12        3.78        0.78      2.14 o
  -1   9  12        5.71        5.46      1.85 o
   0   9  12        0.01       -0.13      1.68 o
   1   9  12       40.71       57.29      3.28 o
   2   9  12        2.60        3.69      2.23 o
   3   9  12        1.88        1.46      2.33 o
   4   9  12        0.45        2.24      2.44 o
   5   9  12       27.06       38.32      3.78 o
   6   9  12        0.45        1.16      3.67 o
   7   9  12        6.98        4.31      4.81 o
  -8  10  12       46.56       52.89      4.43 o
  -7  10  12        1.47        1.53      3.54 o
  -6  10  12        3.72        6.43      5.53 o
  -5  10  12        0.51        3.43      3.42 o
  -4  10  12        0.84       -1.68      2.78 o
  -3  10  12        0.60       -1.88      2.44 o
  -2  10  12       13.59        5.29      2.35 o
  -1  10  12        0.00       -1.22      1.84 o
   0  10  12        5.03        2.74      1.91 o
   1  10  12        2.63        2.34      2.02 o
   2  10  12      130.45      146.45      5.37 o
   3  10  12        8.27        8.55      2.58 o
   4  10  12        4.42        7.55      2.69 o
   5  10  12        9.65       15.00      3.73 o
   6  10  12       62.67       72.92      6.58 o
  -8  11  12        2.36        2.20      2.83 o
  -7  11  12        3.18       -2.47      3.26 o
  -6  11  12       19.73       21.14      4.07 o
  -5  11  12       12.02       12.24      4.52 o
  -4  11  12       11.14        6.15      4.27 o
  -3  11  12        7.08        8.36      3.15 o
  -2  11  12        2.65        3.47      3.14 o
  -1  11  12        2.51        0.94      2.09 o
   0  11  12        9.38       13.14      2.71 o
   1  11  12       48.15       49.52      3.70 o
   2  11  12       37.62       45.80      3.72 o
   3  11  12       53.54       65.07      4.24 o
   4  11  12        6.41        9.44      4.58 o
   5  11  12        1.90        3.32      3.06 o
   6  11  12       10.08       21.13      4.69 o
  -7  12  12        4.27       -0.79      3.50 o
  -6  12  12        0.14        0.26      3.24 o
  -5  12  12       16.03       18.28      4.20 o
  -4  12  12        0.40       -3.09      3.09 o
  -3  12  12       32.70       43.08      3.68 o
  -2  12  12       11.46       12.63      2.78 o
  -1  12  12        0.23        1.51      2.33 o
   0  12  12        0.15        2.27      3.07 o
   1  12  12       14.46       11.27      3.19 o
   2  12  12       57.55       72.21      4.91 o
   3  12  12       24.53       38.79      5.61 o
   4  12  12       14.45        6.52      4.33 o
   5  12  12       16.64       19.62      4.32 o
  -6  13  12        0.07       -0.09      3.47 o
  -5  13  12        8.57        7.26      3.72 o
  -4  13  12       41.11       49.05      5.57 o
  -3  13  12       12.68        9.58      2.78 o
  -2  13  12        1.31        4.06      2.62 o
  -1  13  12        0.84        2.17      2.53 o
   0  13  12        5.47        2.66      2.66 o
   1  13  12       22.81       15.37      3.17 o
   2  13  12       34.06       41.58      4.18 o
   3  13  12        0.28        1.26      2.80 o
   4  13  12        6.74        7.85      3.82 o
  -5  14  12       12.41       10.13      4.07 o
  -4  14  12       17.35       20.70      3.72 o
  -3  14  12       13.04       14.76      3.17 o
  -2  14  12        7.03        7.05      2.79 o
  -1  14  12        0.74        0.96      2.47 o
   0  14  12        0.31        4.81      2.86 o
   1  14  12        4.81        8.49      3.48 o
   2  14  12        0.02       -2.61      2.61 o
   3  14  12        0.10        0.15      2.78 o
  -4  15  12        0.38        3.69      2.89 o
  -3  15  12        0.67        1.61      2.57 o
  -2  15  12        0.76        2.42      2.71 o
  -1  15  12        0.27        3.80      2.81 o
   0  15  12        0.50        3.62      2.86 o
   1  15  12       12.09       19.77      4.62 o
   2  15  12        2.22        3.33      3.03 o
  -2  16  12       11.91        7.49      7.25 o
  -1  16  12        8.76       14.06      3.47 o
  -9   1  13        0.52        0.26      2.08 o
  -8   1  13        0.06        3.82      1.92 o
  -7   1  13        0.61        0.77      1.98 o
  -6   1  13        0.17        1.55      3.02 o
  -5   1  13        0.30        2.10      3.14 o
  -4   1  13        2.97        0.08      2.31 o
  -3   1  13       14.53       11.14      3.18 o
  -2   1  13       89.23       91.90      6.00 o
  -1   1  13       48.55       50.32      4.02 o
   0   1  13        0.06       -1.73      1.73 o
   1   1  13       13.05       13.52      1.89 o
   2   1  13       13.87       14.72      2.23 o
   3   1  13       12.32       14.96      2.82 o
   4   1  13        0.20       -2.12      2.12 o
   5   1  13        4.22        9.41      3.00 o
   6   1  13        0.01       -2.40      2.77 o
   7   1  13       20.88       22.76      4.07 o
  -9   2  13        0.45        0.24      2.43 o
  -8   2  13        0.00        0.02      2.03 o
  -7   2  13        4.25        5.42      2.61 o
  -6   2  13        5.61       11.08      4.66 o
  -5   2  13        8.71        4.29      6.22 o
  -4   2  13        0.52       -3.90      4.47 o
  -3   2  13        7.30        7.28      3.82 o
  -2   2  13        0.59       -0.05      4.88 o
  -1   2  13       93.38      108.33      5.02 o
   0   2  13        5.22       10.48      2.69 o
   1   2  13       11.04       13.88      1.91 o
   2   2  13        0.86        2.39      2.25 o
   3   2  13        7.34        7.86      2.54 o
   4   2  13        4.22        6.68      2.62 o
   5   2  13        5.53        8.30      3.06 o
   6   2  13        0.10        0.53      2.80 o
   7   2  13        6.35        9.60      3.56 o
  -9   3  13        1.13        5.09      2.65 o
  -8   3  13        2.34        3.19      2.11 o
  -7   3  13        1.59        0.16      2.48 o
  -6   3  13       57.76       66.37      6.43 o
  -5   3  13        3.47        2.51      3.15 o
  -4   3  13        0.87       -1.86      2.84 o
  -3   3  13        3.09        5.48      3.37 o
  -2   3  13       76.60       74.00      4.25 o
  -1   3  13       11.33       13.89      2.75 o
   0   3  13        9.50       10.11      2.29 o
   1   3  13        3.75        1.35      1.58 o
   2   3  13        5.19        5.21      1.90 o
   3   3  13       17.16       19.43      2.43 o
   4   3  13       48.69       58.47      3.96 o
   5   3  13        3.52        0.16      2.65 o
   6   3  13        9.77       11.90      3.55 o
   7   3  13       23.33       25.07      6.80 o
  -9   4  13        0.90        3.47      2.65 o
  -8   4  13        0.10        0.19      2.81 o
  -7   4  13       27.01       28.86      3.73 o
  -6   4  13       10.30       15.28      3.06 o
  -5   4  13       18.73       21.60      6.41 o
  -4   4  13       15.33       14.36      2.43 o
  -3   4  13        8.78        6.79      2.27 o
  -2   4  13        2.93        3.01      2.31 o
  -1   4  13       40.59       38.10      3.66 o
   0   4  13        8.47       11.42      2.30 o
   1   4  13        1.93        4.33      1.94 o
   2   4  13        1.85        2.82      1.83 o
   3   4  13        0.02       -1.84      1.84 o
   4   4  13       27.48       29.21      3.36 o
   5   4  13       19.43       22.24      3.58 o
   6   4  13        1.18        1.91      2.90 o
  -8   5  13        2.17        1.37      6.80 o
  -7   5  13        1.33        3.49      3.93 o
  -6   5  13        7.09       14.46      4.75 o
  -5   5  13        6.45        0.57      6.71 o
  -4   5  13        1.01        1.65      3.45 o
  -3   5  13        4.39        5.01      2.30 o
  -2   5  13        0.54       -2.65      2.76 o
  -1   5  13        5.09        5.25      2.60 o
   0   5  13        0.16        1.16      2.04 o
   1   5  13        3.83        0.13      1.81 o
   2   5  13       38.89       40.07      2.80 o
   3   5  13       46.97       49.87      3.17 o
   4   5  13        0.00       -1.16      2.32 o
   5   5  13        4.27        1.85      2.95 o
   6   5  13        0.88       -2.00      2.88 o
  -8   6  13        1.57        4.18      4.49 o
  -7   6  13        2.79        5.07      4.91 o
  -6   6  13       21.33       28.23      5.75 o
  -5   6  13        1.73        1.91      3.78 o
  -4   6  13        1.22       -2.32      2.44 o
  -3   6  13        0.76        4.06      2.42 o
  -2   6  13        2.07        0.44      2.32 o
  -1   6  13       16.70       16.20      2.55 o
   0   6  13        0.13       -1.93      1.93 o
   1   6  13        8.17        8.80      2.16 o
   2   6  13        0.07        0.13      1.82 o
   3   6  13        9.47       10.87      2.44 o
   4   6  13        3.77        1.75      2.54 o
   5   6  13        0.16       -2.49      2.49 o
   6   6  13        0.02       -2.10      2.85 o
  -8   7  13        3.04        5.30      3.21 o
  -7   7  13       14.77       13.64      4.85 o
  -6   7  13       12.01       14.82      4.84 o
  -5   7  13        0.49        0.35      5.35 o
  -4   7  13        0.58        2.47      3.78 o
  -3   7  13        0.12       -2.31      2.31 o
  -2   7  13       16.76       14.60      3.79 o
  -1   7  13        3.14        1.94      2.13 o
   0   7  13       22.37       24.74      3.03 o
   1   7  13       16.31       21.44      2.51 o
   2   7  13        3.69        3.69      2.10 o
   3   7  13        0.38       -1.99      1.99 o
   4   7  13        3.49        7.00      3.49 o
   5   7  13       13.68       13.81      4.19 o
   6   7  13        1.89       -0.40      3.54 o
  -7   8  13       12.35       10.41      7.98 o
  -6   8  13       16.71       24.58      5.57 o
  -5   8  13       14.06       20.20      6.34 o
  -4   8  13        3.54       -1.45      7.05 o
  -3   8  13        2.14        3.33      2.87 o
  -2   8  13        6.79        6.61      2.40 o
  -1   8  13       34.66       39.57      3.48 o
   0   8  13       10.53        9.69      2.68 o
   1   8  13        0.40       -2.26      2.26 o
   2   8  13       40.40       46.26      4.36 o
   3   8  13        1.79        3.08      2.27 o
   4   8  13        1.85       -0.50      3.06 o
   5   8  13        0.28        0.11      2.62 o
  -7   9  13        8.29        5.15      5.87 o
  -6   9  13        2.80        2.49      5.47 o
  -5   9  13        4.95        9.76      6.31 o
  -4   9  13        4.99        7.31      4.22 o
  -3   9  13        4.09        2.82      3.34 o
  -2   9  13        0.04       -2.37      2.37 o
  -1   9  13       14.58       11.15      2.71 o
   0   9  13        0.84       -0.20      2.39 o
   1   9  13       11.83       13.99      2.58 o
   2   9  13        0.76        1.90      2.41 o
   3   9  13        4.62       10.99      2.72 o
   4   9  13        0.80       -2.04      2.51 o
   5   9  13        3.50        5.21      3.20 o
  -6  10  13        1.77        4.87      4.08 o
  -5  10  13       11.35        9.42      4.89 o
  -4  10  13        3.14        8.87      3.46 o
  -3  10  13       20.88       18.84      5.98 o
  -2  10  13        3.05        0.38      3.98 o
  -1  10  13        1.31       -0.38      2.33 o
   0  10  13        0.05        0.27      2.46 o
   1  10  13        0.84        0.26      2.37 o
   2  10  13        3.83        7.06      2.62 o
   3  10  13        6.09        5.82      3.07 o
   4  10  13        3.05        6.51      4.05 o
  -6  11  13        5.17       -1.25      3.76 o
  -5  11  13        6.30       12.85      4.20 o
  -4  11  13        6.70        3.00      3.30 o
  -3  11  13        5.86        6.53      3.76 o
  -2  11  13        2.44       -2.05      2.77 o
  -1  11  13        3.34       -3.96      3.96 o
   0  11  13       38.29       40.22      4.16 o
   1  11  13        0.17        3.33      2.64 o
   2  11  13        2.28        2.79      2.42 o
   3  11  13        4.99        5.29      2.73 o
  -5  12  13       32.42       44.11      5.55 o
  -4  12  13        1.24        6.69      3.76 o
  -3  12  13        3.42        5.53      3.59 o
  -2  12  13       11.93       13.44      3.69 o
  -1  12  13        1.48       -0.31      3.43 o
   0  12  13        3.63        5.64      2.73 o
   1  12  13       11.77       16.02      3.22 o
   2  12  13        9.01       14.49      3.29 o
   3  12  13        0.00       -1.47      3.62 o
  -3  13  13       20.19       22.51      4.69 o
  -2  13  13        2.16        4.30      3.29 o
  -1  13  13        0.20        1.24      3.25 o
   0  13  13       17.22       27.06      3.66 o
   1  13  13        2.74        2.82      2.85 o
  -7   0  14        2.52       11.68      7.91 o
  -6   0  14       58.15       58.42      8.37 o
  -5   0  14       16.34       20.16      8.50 o
  -4   0  14       14.66       11.03      5.62 o
  -3   0  14        0.02       -3.62      3.90 o
  -2   0  14       52.66       65.41      8.27 o
  -1   0  14        1.76        2.93      2.90 o
   0   0  14        0.87       -0.49      3.13 o
   1   0  14        0.11        2.54      6.52 o
   2   0  14       16.64       15.72      7.33 o
   3   0  14       96.56      106.35      6.26 o
   4   0  14       10.48       14.37      4.74 o
   5   0  14        0.34        1.56      4.18 o
  -7   1  14       41.38       42.65      9.67 o
  -6   1  14       20.59       31.94      5.95 o
  -5   1  14        4.43        9.32      3.29 o
  -4   1  14        0.26        1.50      4.42 o
  -3   1  14       16.55       15.13      4.28 o
  -2   1  14        3.88        1.93      3.66 o
  -1   1  14       43.72       39.45      2.91 o
   0   1  14        9.36        1.87      2.69 o
   1   1  14       13.11       13.99      3.03 o
   2   1  14        5.39        7.12      2.54 o
   3   1  14       11.57       10.68      2.61 o
   4   1  14       28.28       33.23      4.08 o
   5   1  14        0.01       -2.88      2.88 o
  -7   2  14        0.34        1.32      2.64 o
  -6   2  14       20.28       19.96      5.70 o
  -5   2  14        2.52        0.18      3.35 o
  -4   2  14        0.05        2.79      3.41 o
  -3   2  14        5.88        2.56      6.87 o
  -2   2  14        1.34        3.80      2.31 o
  -1   2  14        4.00        5.87      3.65 o
   0   2  14        2.81        4.75      2.28 o
   1   2  14       31.85       37.08      3.54 o
   2   2  14        1.41        0.10      2.35 o
   3   2  14        8.05        4.59      2.41 o
   4   2  14        0.11       -0.49      2.61 o
   5   2  14        1.64        5.81      3.11 o
  -7   3  14        8.13        9.70      2.92 o
  -6   3  14        0.00        1.10      3.76 o
  -5   3  14        0.24       -3.10      3.10 o
  -4   3  14       13.51       13.03      4.03 o
  -3   3  14       13.90        9.49      3.00 o
  -2   3  14       29.00       30.22      5.78 o
  -1   3  14       31.84       30.88      3.67 o
   0   3  14        4.27        0.70      2.35 o
   1   3  14       57.14       62.46      4.13 o
   2   3  14       30.55       35.45      3.18 o
   3   3  14        1.13       -0.07      2.20 o
   4   3  14       11.62        8.92      3.19 o
   5   3  14       13.58       16.94      3.60 o
  -7   4  14       23.37       22.05      5.86 o
  -6   4  14        0.45        2.38      4.35 o
  -5   4  14        8.48       10.61      4.74 o
  -4   4  14        1.72        4.95      3.26 o
  -3   4  14        1.05        3.09      2.32 o
  -2   4  14       22.82       22.73      3.20 o
  -1   4  14       47.18       53.85      4.85 o
   0   4  14        0.34       -0.41      2.65 o
   1   4  14        1.96       -0.59      2.33 o
   2   4  14        1.14        1.48      2.23 o
   3   4  14        0.74       -0.35      2.16 o
   4   4  14        6.00        5.91      3.20 o
  -7   5  14       10.49        9.86      5.11 o
  -6   5  14       64.78       78.49      8.88 o
  -5   5  14        7.28       16.18      5.22 o
  -4   5  14        9.35        5.14      2.72 o
  -3   5  14       15.81       14.42      2.94 o
  -2   5  14       40.68       48.97      5.63 o
  -1   5  14       23.21       26.86      3.62 o
   0   5  14        2.31       -0.35      2.70 o
   1   5  14        0.48       -2.50      2.50 o
   2   5  14        3.41        7.92      2.48 o
   3   5  14        1.17        2.68      2.41 o
   4   5  14        0.23       -2.50      2.57 o
  -6   6  14       28.33       40.45      6.90 o
  -5   6  14        6.65       11.57      4.96 o
  -4   6  14        4.50        2.64      2.73 o
  -3   6  14        8.40        6.39      2.76 o
  -2   6  14        4.58        3.64      2.71 o
  -1   6  14        6.07        6.82      3.00 o
   0   6  14       11.33       12.64      3.29 o
   1   6  14        2.68       -0.25      2.39 o
   2   6  14        2.10        3.54      2.83 o
   3   6  14        0.08       -1.44      2.34 o
   4   6  14        5.27        8.57      2.92 o
  -6   7  14        3.12        7.13      4.80 o
  -5   7  14       40.27       42.26      7.06 o
  -4   7  14        2.29        9.37      4.40 o
  -3   7  14        0.50        2.90      2.84 o
  -2   7  14        4.97        6.04      3.62 o
  -1   7  14        4.60        9.03      4.84 o
   0   7  14        7.04        8.97      3.24 o
   1   7  14        0.21        2.99      2.59 o
   2   7  14        0.75        0.91      2.62 o
   3   7  14        1.52       -2.91      3.01 o
  -5   8  14        0.93        0.73      4.09 o
  -4   8  14        1.28        2.56      4.26 o
  -3   8  14        0.02       -0.58      3.17 o
  -2   8  14        1.14       -2.75      2.75 o
  -1   8  14        7.42        6.89      3.19 o
   0   8  14        0.27        1.05      2.53 o
   1   8  14        6.62        6.73      2.91 o
   2   8  14        0.08        0.23      2.49 o
   3   8  14       12.43       13.74      3.05 o
  -4   9  14        0.24        1.46      4.41 o
  -3   9  14        2.42       -0.57      4.04 o
  -2   9  14        4.98        4.68      3.34 o
  -1   9  14        0.00       -2.40      4.98 o
   0   9  14       25.39       31.54      4.49 o
   1   9  14       11.86       14.40      3.74 o
   2   9  14        0.36        4.74      3.16 o
  -3  10  14       10.53        4.19      6.28 o
  -2  10  14        1.12        8.19      4.80 o
  -1  10  14       12.41        6.64      3.20 o
   0  10  14        0.47        4.03      3.64 o
   1  10  14       18.46       21.99      5.95 o
  -5   1  15        1.21        3.36      3.85 o
  -4   1  15        8.08       10.23      4.29 o
  -3   1  15       18.44       13.73      6.82 o
  -2   1  15        0.01       -2.18      2.18 o
  -1   1  15        2.48        1.32      2.22 o
   0   1  15        1.92        1.60      2.62 o
   1   1  15        0.05        3.41      2.81 o
   2   1  15        9.92       10.30      3.48 o
  -5   2  15       19.52       21.99      8.34 o
  -4   2  15       14.27       13.19      4.32 o
  -3   2  15        8.59       10.07      4.44 o
  -2   2  15       40.54       49.90      4.73 o
  -1   2  15       15.51       10.29      2.55 o
   0   2  15       10.61        8.10      4.22 o
   1   2  15        1.53       -1.99      2.86 o
   2   2  15        2.25        3.47      3.20 o
  -4   3  15        3.75       -0.14      2.75 o
  -3   3  15       19.58       21.53      3.20 o
  -2   3  15        0.75       -0.27      2.47 o
  -1   3  15       14.48       16.37      3.47 o
   0   3  15        5.28        5.35      2.62 o
   1   3  15        1.03        0.27      2.58 o
   2   3  15        3.85        0.46      3.26 o
  -4   4  15        2.86       -0.34      2.43 o
  -3   4  15        2.39        2.32      2.48 o
  -2   4  15       17.35       21.47      3.44 o
  -1   4  15        7.74        6.03      3.68 o
   0   4  15        0.60        0.89      2.55 o
   1   4  15        2.80        3.11      2.79 o
  -3   5  15        0.87       -0.94      2.54 o
  -2   5  15        1.74        3.29      2.85 o
  -1   5  15        0.12        1.85      2.84 o
   0   5  15        3.48        5.75      3.70 o
   1   5  15        3.86        3.03      2.78 o
  -2   6  15        2.61        2.18      3.79 o
  -1   6  15        0.56       -0.84      2.85 o
   0   6  15        3.86       -1.38      4.68 o
 
